# Supplementary material for: Phenyl N-[4-chloro-3-(trifluoro­meth­yl)phen­yl]carbamate
Source: Acta Crystallogr Sect E Struct Rep Online. 2009 Feb 18;65(Pt 3):o537. doi: 10.1107/S1600536809004942 (PMC2968454; doi:10.1107/S1600536809004942)
Supplement: Supplementary file 2 [file e-65-0o537-Isup2.hkl]

# 
# h,k,l, Fc-squared, Fo-squared, sigma(Fo-squared) and status flag 
# 
data_I
_shelx_title ' X in P2(1)2(1)2(1)' 
_shelx_refln_list_code          4 
_shelx_F_calc_maximum      181.15 
_exptl_crystal_F_000       640.00 
_reflns_d_resolution_high  0.8283 
 
loop_ 
 _symmetry_equiv_pos_as_xyz 
 'x, y, z' 
 '-x+1/2, -y, z+1/2' 
 '-x, y+1/2, -z+1/2' 
 'x+1/2, -y+1/2, -z' 
 
_cell_length_a     8.5680 
_cell_length_b    11.1520 
_cell_length_c    14.2320 
_cell_angle_alpha  90.000 
_cell_angle_beta   90.000 
_cell_angle_gamma  90.000 
 
_shelx_F_squared_multiplier     1.000 
 
loop_ 
 _refln_index_h 
 _refln_index_k 
 _refln_index_l 
 _refln_F_squared_calc 
 _refln_F_squared_meas 
 _refln_F_squared_sigma 
 _refln_observed_status 
   2   0   0     1242.49     1454.21     11.95 o 
   4   0   0     4839.96     4406.80     29.20 o 
   6   0   0       35.66       48.24      5.50 o 
   8   0   0       92.48      106.86     10.26 o 
  10   0   0       11.69       20.63      7.14 o 
   1   1   0      467.40      481.77     46.14 o 
   2   1   0    17784.27    12646.34   1615.93 o 
   3   1   0       29.33       34.34      2.57 o 
   4   1   0      125.31      166.88     19.42 o 
   5   1   0       66.04       66.56      6.22 o 
   6   1   0      622.51      541.24     21.68 o 
   7   1   0       50.54       48.20      7.40 o 
   8   1   0        2.72       10.08      4.82 o 
   9   1   0        1.21        2.31      5.72 o 
  10   1   0        4.20       10.21      6.23 o 
   0   2   0     3741.50     1127.21   2383.84 o 
   1   2   0       17.53       21.50      2.83 o 
   2   2   0    32813.71    29392.50   1231.91 o 
   3   2   0      236.24      323.37     13.56 o 
   4   2   0      121.58      172.91     15.97 o 
   5   2   0        1.77        2.07      2.47 o 
   6   2   0        3.76        3.87      2.55 o 
   7   2   0       14.16       13.19      2.99 o 
   8   2   0       19.45       20.01      3.89 o 
   9   2   0       65.24       67.97      5.87 o 
  10   2   0       11.16       10.25      5.34 o 
   1   3   0      471.85      449.89     29.96 o 
   2   3   0      297.09      227.22     22.35 o 
   3   3   0      417.87      416.05     51.67 o 
   4   3   0      434.66      381.80     82.89 o 
   5   3   0        8.17       11.13      6.10 o 
   6   3   0      153.72      194.63     20.55 o 
   7   3   0       90.22      122.53     13.91 o 
   8   3   0        0.06        3.95      4.81 o 
   9   3   0        2.18        5.59      3.50 o 
  10   3   0       18.80       16.33      3.65 o 
   0   4   0     5229.97     1064.81   2598.53 o 
   1   4   0     5126.34     1175.16   2508.48 o 
   2   4   0     2019.55     2747.42     89.16 o 
   3   4   0      180.52      191.55    116.57 o 
   4   4   0      529.37      868.25     87.93 o 
   5   4   0      401.51      508.52     40.24 o 
   6   4   0       38.33       49.80      5.42 o 
   7   4   0        2.48        4.61      4.08 o 
   8   4   0        0.93        1.26      4.27 o 
   9   4   0        0.37        2.83      3.55 o 
   1   5   0      146.60      169.88      4.55 o 
   2   5   0      112.74      106.47      4.52 o 
   3   5   0      824.03     1078.88     35.26 o 
   4   5   0     1159.38     1015.59     90.41 o 
   5   5   0        0.20        4.05      2.87 o 
   6   5   0        2.95        4.88     10.00 o 
   7   5   0       44.90       59.55      5.77 o 
   8   5   0       79.27       58.60      6.60 o 
   9   5   0        0.27        1.00      4.11 o 
   0   6   0      677.99      843.73    519.37 o 
   1   6   0       23.43       20.36      2.14 o 
   2   6   0        1.38        2.58      1.72 o 
   3   6   0      442.01      448.43     24.18 o 
   4   6   0      168.43      176.54     16.35 o 
   5   6   0        0.76        0.78      2.69 o 
   6   6   0       90.43       98.22      5.94 o 
   7   6   0      176.84      185.63     15.25 o 
   8   6   0       27.42       30.71      4.83 o 
   9   6   0        0.01        3.24      3.52 o 
   1   7   0       31.19       35.02      2.92 o 
   2   7   0      411.40      471.60     33.64 o 
   3   7   0       25.39       16.10      2.61 o 
   4   7   0        9.79        6.20      2.10 o 
   5   7   0       12.75       11.48      7.31 o 
   6   7   0      161.06      187.05     11.25 o 
   7   7   0        0.22        1.50      4.36 o 
   8   7   0        4.40        9.89      3.24 o 
   0   8   0      260.41      232.10    158.27 o 
   1   8   0      175.09      167.10     20.59 o 
   2   8   0        0.01        0.56      1.80 o 
   3   8   0       18.15       12.38      2.89 o 
   4   8   0       45.46       26.68     15.42 o 
   5   8   0      127.59      102.32      8.53 o 
   6   8   0       47.82       34.74      4.90 o 
   7   8   0        1.04        2.16      2.41 o 
   8   8   0        0.44        0.54      3.08 o 
   1   9   0       16.76       17.11      3.29 o 
   2   9   0       32.27       33.80      3.48 o 
   3   9   0       28.06       23.14      2.77 o 
   4   9   0        4.26        1.88      1.97 o 
   5   9   0        1.51        3.02      3.02 o 
   6   9   0        5.24        2.35      1.92 o 
   7   9   0        2.18        0.83      1.90 o 
   0  10   0       26.78       36.77     28.49 o 
   1  10   0        9.51        7.80      4.17 o 
   2  10   0       85.37       68.06      5.65 o 
   3  10   0       81.42       60.79      7.27 o 
   4  10   0       61.47       35.42      3.15 o 
   5  10   0        3.90        0.14      1.52 o 
   6  10   0       14.43        7.69      1.89 o 
   1  11   0       13.60       17.13      6.44 o 
   2  11   0        8.67       15.76      2.96 o 
   3  11   0        1.85        3.68      2.56 o 
   4  11   0        2.49        0.77      1.79 o 
   5  11   0        3.20        0.39      1.42 o 
   0  12   0       40.16       56.46     12.10 o 
   1  12   0        7.97       10.42      2.90 o 
   2  12   0        0.17        3.07      2.21 o 
   3  12   0        1.05        0.74      2.01 o 
   4  12   0        4.34        0.21      1.80 o 
   1  13   0        0.56        1.55      2.92 o 
   2  13   0        3.01        5.48      2.52 o 
   1   0   1     1596.27     2036.77     11.87 o 
   2   0   1     1367.45     1640.54     13.35 o 
   3   0   1     1354.04     1458.16     14.78 o 
   4   0   1      423.90      485.94     10.65 o 
   5   0   1      213.85      226.50      8.71 o 
   6   0   1      360.61      404.52     13.52 o 
   7   0   1       44.19       56.37      6.91 o 
   8   0   1        0.17        0.55      5.86 o 
   9   0   1        0.73        2.44      5.48 o 
  10   0   1        2.44        0.64      6.97 o 
 -10   1   1       26.82       20.21      7.78 o 
  -9   1   1       10.09        5.03      5.30 o 
  -8   1   1        4.24        4.74      4.74 o 
  -7   1   1       64.91       57.02      5.61 o 
  -6   1   1      108.79       92.73      5.67 o 
  -5   1   1      224.26      186.20      2.42 o 
  -4   1   1      277.47      282.29      7.35 o 
  -3   1   1      562.20      587.24      9.63 o 
  -2   1   1     9008.55     7990.16    109.77 o 
  -1   1   1      848.92     1134.02      9.22 o 
   0   1   1      545.92      671.10    395.33 o 
   1   1   1      883.77     1168.50      9.06 o 
   2   1   1     9050.23     8027.52    103.66 o 
   3   1   1      550.70      613.81      9.36 o 
   4   1   1      282.32      329.62      8.85 o 
   5   1   1      222.49      221.80      8.59 o 
   6   1   1      110.86      142.98      8.28 o 
   7   1   1       66.12       82.90      7.73 o 
   8   1   1        4.20       12.46      6.30 o 
   9   1   1        9.86        1.35      7.71 o 
  10   1   1       26.70       33.75      8.61 o 
 -10   2   1        1.73        2.23      5.95 o 
  -9   2   1        0.91        7.59      5.33 o 
  -8   2   1       42.82       39.29      6.17 o 
  -7   2   1       46.81       43.86      5.23 o 
  -6   2   1       31.18       29.74      4.43 o 
  -5   2   1      300.30      240.73      8.32 o 
  -4   2   1     1011.05      905.39     12.49 o 
  -3   2   1     1498.29     1393.01     14.03 o 
  -2   2   1     2872.34     2869.96     18.52 o 
  -1   2   1     1618.19     2133.14     14.85 o 
   0   2   1    13151.04    12903.86      4.01 o 
   1   2   1     1600.06     1430.34     15.26 o 
   2   2   1     2866.49     2979.48     18.47 o 
   3   2   1     1526.74     1483.85     14.20 o 
   4   2   1     1017.90     1000.58     12.94 o 
   5   2   1      299.63      287.18      9.20 o 
   6   2   1       29.79       31.71      4.42 o 
   7   2   1       48.05       45.93      5.84 o 
   8   2   1       42.30       47.39      7.12 o 
   9   2   1        0.93        2.77      4.66 o 
  10   2   1        1.69        0.00      6.09 o 
  -9   3   1        3.23        2.39      6.90 o 
  -8   3   1       12.21       12.54      6.94 o 
  -7   3   1       19.93       17.50      5.27 o 
  -6   3   1       57.30       67.41      5.59 o 
  -5   3   1       44.15       44.66      4.51 o 
  -4   3   1     3704.11     3092.77     23.99 o 
  -3   3   1      589.45      527.12      9.39 o 
  -2   3   1     3220.09     3047.26     19.91 o 
  -1   3   1     1192.67     1557.19     13.82 o 
   0   3   1      120.67      113.88      0.99 o 
   1   3   1     1188.31     1074.12     16.62 o 
   2   3   1     3207.29     3841.85     24.39 o 
   3   3   1      582.61      696.83     11.05 o 
   4   3   1     3740.96     3716.95     26.93 o 
   5   3   1       43.39       51.00      4.56 o 
   6   3   1       56.30       60.13      5.25 o 
   7   3   1       20.55       18.02      4.75 o 
   8   3   1       12.08       17.70      4.87 o 
   9   3   1        3.39       15.00      5.50 o 
  10   3   1       17.54       20.61      6.79 o 
  -9   4   1       17.25       23.16      8.10 o 
  -8   4   1        6.11       14.54      6.46 o 
  -7   4   1       17.03       12.35      6.29 o 
  -6   4   1      370.86      414.99     13.27 o 
  -5   4   1       16.36       17.14      3.84 o 
  -4   4   1      714.39      636.67     12.46 o 
  -3   4   1      649.55      630.02     10.56 o 
  -2   4   1     1118.24     1283.75     13.86 o 
  -1   4   1      534.92      590.62      9.74 o 
   0   4   1      870.32      720.02    448.23 o 
   1   4   1      528.85      467.05     11.93 o 
   2   4   1     1118.44      995.91     17.80 o 
   3   4   1      651.27      850.96     13.73 o 
   4   4   1      708.97      791.70     14.33 o 
   5   4   1       15.49       17.90      4.09 o 
   6   4   1      368.03      378.06     12.21 o 
   7   4   1       16.52       18.15      4.79 o 
   8   4   1        6.27        3.75      4.98 o 
   9   4   1       17.15       12.49      5.25 o 
  -9   5   1        5.67        5.10      9.24 o 
  -8   5   1       62.77       75.76     10.06 o 
  -7   5   1        2.48        1.00      6.06 o 
  -6   5   1      302.16      371.02     13.57 o 
  -5   5   1      101.82       97.75      6.57 o 
  -4   5   1      234.52      245.18      8.80 o 
  -3   5   1       22.19       20.55      3.11 o 
  -2   5   1      310.28      343.45      8.51 o 
  -1   5   1       80.74       80.89      4.16 o 
   0   5   1      207.65      161.53      1.56 o 
   1   5   1       78.31       98.42      5.05 o 
   2   5   1      328.16      483.20     10.85 o 
   3   5   1       23.85       29.99      3.48 o 
   4   5   1      226.45      256.86      9.43 o 
   5   5   1      103.86      110.07      7.05 o 
   6   5   1      309.53      323.59     12.10 o 
   7   5   1        2.54        5.34      4.75 o 
   8   5   1       62.35       55.51      6.77 o 
   9   5   1        5.58        0.78      5.30 o 
  -9   6   1        2.99        1.59      8.24 o 
  -8   6   1       12.71       15.56      8.41 o 
  -7   6   1        5.66       15.96      6.55 o 
  -6   6   1      357.74      446.94     16.74 o 
  -5   6   1       25.56       33.33      5.12 o 
  -4   6   1      132.81      138.83      7.15 o 
  -3   6   1      198.20      210.37      7.88 o 
  -2   6   1      162.54      130.47      6.01 o 
  -1   6   1      557.82      601.66     10.89 o 
   0   6   1       64.25       45.43      1.62 o 
   1   6   1      558.55      658.55     12.39 o 
   2   6   1      168.72      144.99      6.38 o 
   3   6   1      196.99      220.48      8.35 o 
   4   6   1      138.75      156.70      7.38 o 
   5   6   1       25.77       17.90      4.55 o 
   6   6   1      358.00      366.97     12.71 o 
   7   6   1        5.73        2.49      5.03 o 
   8   6   1       12.68        5.96      5.22 o 
   9   6   1        3.00        0.37      4.08 o 
  -8   7   1       79.01      104.72     12.40 o 
  -7   7   1        0.91       15.35      6.96 o 
  -6   7   1       16.72       19.70      6.54 o 
  -5   7   1        2.82        5.08      5.08 o 
  -4   7   1      168.51      201.58      9.32 o 
  -3   7   1       27.21       20.72      3.55 o 
  -2   7   1      190.45      199.87      7.96 o 
  -1   7   1        9.76        6.72      2.91 o 
   0   7   1     1318.09     1352.42      2.10 o 
   1   7   1        9.78       14.24      3.05 o 
   2   7   1      190.06      197.99      7.55 o 
   3   7   1       27.58       35.76      4.14 o 
   4   7   1      168.24      218.51      3.14 o 
   5   7   1        2.91        2.79      3.79 o 
   6   7   1       15.77       12.73      4.41 o 
   7   7   1        0.87        4.03      4.33 o 
   8   7   1       80.19       55.36      6.05 o 
  -8   8   1       25.08       46.21     11.48 o 
  -7   8   1       12.59       15.77      8.21 o 
  -6   8   1        4.04       10.11      6.16 o 
  -5   8   1       14.00       25.97      6.36 o 
  -4   8   1      177.44      194.37     10.70 o 
  -3   8   1       42.49       55.72      5.02 o 
  -2   8   1       24.88       26.92      3.82 o 
  -1   8   1       81.30       93.58      5.97 o 
   0   8   1        6.27        2.13      2.13 o 
   1   8   1       83.27       83.21      5.30 o 
   2   8   1       23.64       20.70      2.82 o 
   3   8   1       41.33       32.86      4.08 o 
   4   8   1      174.78      153.55      6.94 o 
   5   8   1       13.60       18.53      3.82 o 
   6   8   1        4.08       11.03      3.42 o 
   7   8   1       12.65        5.37      3.85 o 
   8   8   1       25.08       17.33      4.17 o 
  -7   9   1        3.31        3.86      8.59 o 
  -6   9   1       39.43       64.10      9.54 o 
  -5   9   1       22.16       41.84      7.50 o 
  -4   9   1        0.58        7.47      4.91 o 
  -3   9   1       37.74       36.57      6.38 o 
  -2   9   1       31.77       47.92      5.58 o 
  -1   9   1        0.28        0.00      3.47 o 
   0   9   1       25.30       18.87      2.38 o 
   1   9   1        0.16        0.97      2.67 o 
   2   9   1       29.92       20.61      2.48 o 
   3   9   1       36.41       26.33      4.04 o 
   4   9   1        0.77        0.47      2.54 o 
   5   9   1       22.67       20.11      3.46 o 
   6   9   1       39.88       24.66      3.73 o 
   7   9   1        3.37        2.78      2.96 o 
  -6  10   1        3.12       18.14      7.77 o 
  -5  10   1       14.87       12.83      7.74 o 
  -4  10   1        5.11        2.60      6.07 o 
  -3  10   1       43.05       55.46      7.67 o 
  -2  10   1        8.82       11.74      5.17 o 
  -1  10   1       24.57       32.17      5.17 o 
   0  10   1        0.24        2.38      2.37 o 
   1  10   1       23.80       23.15      4.14 o 
   2  10   1        8.33        0.25      2.74 o 
   3  10   1       44.17       30.38      4.15 o 
   4  10   1        5.36        0.88      2.77 o 
   5  10   1       15.47       11.28      2.93 o 
   6  10   1        3.10        0.21      2.35 o 
  -5  11   1        0.94        4.89      7.44 o 
  -4  11   1        2.71        9.64      6.18 o 
  -3  11   1       35.22       61.73      8.87 o 
  -2  11   1       24.47       23.62      7.22 o 
  -1  11   1       32.12       36.18      6.46 o 
   0  11   1        7.52        0.89      2.97 o 
   1  11   1       31.51       33.24      4.65 o 
   2  11   1       23.84       32.01      3.75 o 
   3  11   1       35.77       25.17      3.80 o 
   4  11   1        2.64        4.99      2.08 o 
   5  11   1        0.86        1.35      1.92 o 
  -4  12   1        3.07        1.41      7.31 o 
  -3  12   1        2.04        0.59      6.65 o 
  -2  12   1        0.91        1.65      6.26 o 
  -1  12   1       19.35       27.45      6.48 o 
   0  12   1        8.97        6.62      3.37 o 
   1  12   1       19.77       13.41      4.79 o 
   2  12   1        0.91        1.04      2.76 o 
   3  12   1        1.86        2.90      2.46 o 
   4  12   1        3.08        1.76      2.32 o 
  -2  13   1        0.24        3.12      6.35 o 
  -1  13   1        8.64       20.75      6.01 o 
   0  13   1        0.01        3.07      3.24 o 
   1  13   1        8.95       10.96      4.34 o 
   2  13   1        0.24        0.27      2.45 o 
   0   0   2       25.21       17.28      0.91 o 
   1   0   2     3763.05     3295.13     66.42 o 
   2   0   2      463.47      490.29      7.52 o 
   3   0   2      391.73      370.23      7.77 o 
   4   0   2      759.40      733.76     12.13 o 
   5   0   2      129.35      113.52      6.87 o 
   6   0   2       40.69       35.91      4.96 o 
   7   0   2        7.34        2.90      4.80 o 
   8   0   2       47.02       27.85      7.13 o 
   9   0   2        0.10        1.68      6.17 o 
  10   0   2       16.80       20.89      6.51 o 
 -10   1   2        1.32        4.57      5.23 o 
  -9   1   2       29.34       27.35      6.04 o 
  -8   1   2       41.47       31.45      4.20 o 
  -7   1   2        7.41        6.93      3.71 o 
  -6   1   2      134.35      128.73      8.05 o 
  -5   1   2      194.21      194.60      8.36 o 
  -4   1   2     1262.80     1397.66     16.75 o 
  -3   1   2      109.94      117.10      4.66 o 
  -2   1   2     2345.73     2356.44     16.00 o 
  -1   1   2      735.09      936.51      8.75 o 
   0   1   2     1509.19      347.04    857.27 o 
   1   1   2      722.96      937.81      8.85 o 
   2   1   2     2349.06     2437.55     16.15 o 
   3   1   2      109.34      109.96      4.74 o 
   4   1   2     1226.63     1333.41     16.03 o 
   5   1   2      191.85      180.35      8.05 o 
   6   1   2      133.09      133.30      8.72 o 
   7   1   2        7.77       10.24      4.67 o 
   8   1   2       40.02       51.22      8.51 o 
   9   1   2       29.42       25.72      7.51 o 
  10   1   2        1.25        8.73      5.38 o 
 -10   2   2       30.46       21.32      7.11 o 
  -9   2   2        4.85        0.92      5.22 o 
  -8   2   2       33.96       23.36      5.73 o 
  -7   2   2       45.24       38.70      5.87 o 
  -6   2   2      129.09      111.56      6.77 o 
  -5   2   2      223.64      223.47      8.38 o 
  -4   2   2      200.40      217.07      7.40 o 
  -3   2   2      352.44      340.00      7.69 o 
  -2   2   2     2025.98     2082.79     15.72 o 
  -1   2   2     2002.41     2101.96     14.01 o 
   0   2   2     7449.79      934.55   2538.51 o 
   1   2   2     1992.69     2103.89     13.67 o 
   2   2   2     2030.03     2034.19     14.75 o 
   3   2   2      349.18      305.37      7.10 o 
   4   2   2      204.17      202.16      7.08 o 
   5   2   2      223.62      234.80      8.70 o 
   6   2   2      128.47      106.36      7.23 o 
   7   2   2       45.18       48.22      6.48 o 
   8   2   2       34.22       39.74      7.77 o 
   9   2   2        4.94       12.91      6.13 o 
  10   2   2       30.52       25.66      7.33 o 
  -9   3   2        6.82       12.74      5.00 o 
  -8   3   2       18.22       18.36      5.34 o 
  -7   3   2       42.10       41.44      5.62 o 
  -6   3   2       30.81       35.93      4.24 o 
  -5   3   2      166.40      152.93      7.00 o 
  -4   3   2      994.83      951.36     13.89 o 
  -3   3   2      834.99      887.54     11.87 o 
  -2   3   2     1980.06     2007.88     16.42 o 
  -1   3   2     2550.14     2376.21     16.67 o 
   0   3   2      842.56      723.70    460.49 o 
   1   3   2     2568.02     2431.09     16.57 o 
   2   3   2     2030.41     2029.09     15.81 o 
   3   3   2      843.39      824.36     10.98 o 
   4   3   2     1007.51     1000.72     13.42 o 
   5   3   2      174.27      165.44      6.58 o 
   6   3   2       31.07       33.38      4.83 o 
   7   3   2       43.66       48.76      6.08 o 
   8   3   2       18.82       13.15      6.00 o 
   9   3   2        7.12       13.69      6.14 o 
  -9   4   2       19.06       17.79      6.60 o 
  -8   4   2        2.44        6.55      4.20 o 
  -7   4   2        0.77        6.72      3.81 o 
  -6   4   2      127.98      117.94      7.22 o 
  -5   4   2       76.46       70.12      5.12 o 
  -4   4   2      413.00      402.04      9.74 o 
  -3   4   2      187.64      182.90      6.19 o 
  -2   4   2      270.50      284.45      6.88 o 
  -1   4   2      602.70      618.99      9.79 o 
   0   4   2       38.61       39.12     24.91 o 
   1   4   2      602.18      676.30      9.84 o 
   2   4   2      264.44      276.70      7.25 o 
   3   4   2      191.43      201.37      6.37 o 
   4   4   2      412.56      381.66      9.76 o 
   5   4   2       76.38       68.05      5.22 o 
   6   4   2      127.66      113.43      7.12 o 
   7   4   2        0.73        1.00      3.93 o 
   8   4   2        2.37        3.19      4.95 o 
   9   4   2       18.82        6.79      6.88 o 
  -9   5   2        8.27        0.00      6.76 o 
  -8   5   2       34.67       22.25      7.91 o 
  -7   5   2       20.72       16.16      5.67 o 
  -6   5   2      107.92      103.78      6.96 o 
  -5   5   2      195.03      187.55      8.11 o 
  -4   5   2      381.06      398.82     10.31 o 
  -3   5   2      417.42      362.59      9.04 o 
  -2   5   2     1430.94     1373.21     15.32 o 
  -1   5   2      845.11      870.96     11.92 o 
   0   5   2      247.87      187.62    122.65 o 
   1   5   2      844.47      933.06     12.58 o 
   2   5   2     1429.00     1541.14     16.36 o 
   3   5   2      402.05      357.26      9.45 o 
   4   5   2      385.88      426.21     10.75 o 
   5   5   2      196.81      201.11      8.03 o 
   6   5   2      108.57      106.34      6.80 o 
   7   5   2       19.36       22.87      4.97 o 
   8   5   2       34.61       23.29      5.96 o 
   9   5   2        8.04        4.83      4.91 o 
  -9   6   2        2.60        3.03      6.43 o 
  -8   6   2       23.96       30.06      7.77 o 
  -7   6   2        7.57        2.96      4.92 o 
  -6   6   2       88.26       95.48      7.23 o 
  -5   6   2       10.66       13.97      3.51 o 
  -4   6   2       49.30       42.46      4.20 o 
  -3   6   2      129.47      122.95      5.86 o 
  -2   6   2       71.36       55.72      3.94 o 
  -1   6   2      194.34      182.90      6.44 o 
   0   6   2      143.08      156.21    101.29 o 
   1   6   2      195.49      189.41      6.69 o 
   2   6   2       72.17       63.79      4.31 o 
   3   6   2      129.87      133.38      6.19 o 
   4   6   2       48.31       27.85      4.08 o 
   5   6   2       10.86        9.33      3.28 o 
   6   6   2       89.34       90.11      6.28 o 
   7   6   2        7.30        2.89      4.44 o 
   8   6   2       23.96        2.78      4.18 o 
   9   6   2        2.64        0.72      3.54 o 
  -8   7   2       11.00        3.44      7.37 o 
  -7   7   2       28.08       24.27      6.43 o 
  -6   7   2       79.98       80.59      8.40 o 
  -5   7   2       19.81       21.01      4.05 o 
  -4   7   2        7.27        7.69      3.10 o 
  -3   7   2      164.83      161.11      7.13 o 
  -2   7   2      187.62      183.72      7.18 o 
  -1   7   2      227.04      197.39      7.30 o 
   0   7   2        2.85        0.97      1.93 o 
   1   7   2      236.23      228.99      7.61 o 
   2   7   2      186.34      193.64      7.18 o 
   3   7   2      168.24      165.71      6.99 o 
   4   7   2        7.18        7.16      3.34 o 
   5   7   2       19.21       15.05      3.35 o 
   6   7   2       79.88       61.29      3.42 o 
   7   7   2       28.32       24.02      4.71 o 
   8   7   2       11.03       11.72      4.03 o 
  -8   8   2        0.69        5.65      5.65 o 
  -7   8   2        2.08        6.04      6.04 o 
  -6   8   2        5.03        7.53      4.70 o 
  -5   8   2       32.37       46.20      6.41 o 
  -4   8   2       62.18       80.32      6.36 o 
  -3   8   2       21.40       21.01      4.01 o 
  -2   8   2      109.79      122.20      6.71 o 
  -1   8   2       56.81       54.92      4.59 o 
   0   8   2        0.04        2.14      1.73 o 
   1   8   2       56.51       56.15      4.59 o 
   2   8   2      110.16      118.84      5.71 o 
   3   8   2       21.73       16.88      3.23 o 
   4   8   2       62.60       61.81      4.83 o 
   5   8   2       32.04       33.62      4.34 o 
   6   8   2        5.18        5.90      3.12 o 
   7   8   2        2.05        1.97      3.31 o 
   8   8   2        0.74        0.29      2.87 o 
  -7   9   2        7.48        4.16      7.00 o 
  -6   9   2        2.43        0.00      5.55 o 
  -5   9   2       19.28       21.64      5.86 o 
  -4   9   2       65.11       88.15      6.85 o 
  -3   9   2       91.46       92.35      7.08 o 
  -2   9   2       43.48       35.31      3.13 o 
  -1   9   2       86.22       80.22      5.89 o 
   0   9   2        3.63        0.40      5.07 o 
   1   9   2       82.26       80.51      5.44 o 
   2   9   2       42.37       53.45      4.11 o 
   3   9   2       93.65       71.06      4.83 o 
   4   9   2       64.55       61.00      4.92 o 
   5   9   2       19.03       13.19      3.62 o 
   6   9   2        2.38        5.89      2.62 o 
   7   9   2        7.71        0.00      2.60 o 
  -6  10   2        1.70        2.31      6.93 o 
  -5  10   2        1.71        1.49      5.84 o 
  -4  10   2        4.79        4.22      4.89 o 
  -3  10   2       15.94        0.75      4.11 o 
  -2  10   2       13.19        5.25      3.30 o 
  -1  10   2        5.61        1.84      3.24 o 
   0  10   2        1.22        3.10      2.15 o 
   1  10   2        5.78        8.97      2.99 o 
   2  10   2       13.17        0.46      2.49 o 
   3  10   2       15.78       21.46      3.37 o 
   4  10   2        4.95        8.86      1.97 o 
   5  10   2        1.76        0.64      2.52 o 
   6  10   2        1.75        4.34      2.34 o 
  -5  11   2        5.89       15.25      5.61 o 
  -4  11   2       15.55       21.06      6.72 o 
  -3  11   2       12.22        2.59      4.59 o 
  -2  11   2       15.94        2.31      4.60 o 
  -1  11   2       13.38        4.74      4.74 o 
   0  11   2        2.51        4.55      3.97 o 
   1  11   2       13.91       10.33      3.99 o 
   2  11   2       15.81        8.98      3.11 o 
   3  11   2       11.82        7.06      2.74 o 
   4  11   2       15.49        9.97      2.90 o 
   5  11   2        5.95        0.58      2.33 o 
  -4  12   2        3.33        2.80      6.94 o 
  -3  12   2        2.15        4.50      5.57 o 
  -2  12   2        9.18        1.81      5.34 o 
  -1  12   2        0.45        7.37      4.83 o 
   0  12   2        0.04        1.86      2.62 o 
   1  12   2        0.42        0.00      3.00 o 
   2  12   2        9.10       11.98      2.90 o 
   3  12   2        2.17        5.64      2.42 o 
   4  12   2        3.37        2.27      2.07 o 
  -2  13   2        4.35        6.20      4.89 o 
  -1  13   2        6.11        1.86      5.33 o 
   0  13   2       15.44        7.67     12.82 o 
   1  13   2        6.14       11.20      3.11 o 
   2  13   2        4.59        3.56      2.82 o 
   1   0   3     1905.91     1895.73     12.72 o 
   2   0   3       43.95       40.86      2.38 o 
   3   0   3     1489.27     1383.27     14.06 o 
   4   0   3       36.12       40.09      3.44 o 
   5   0   3        7.29        6.72      2.73 o 
   6   0   3        6.86       14.24      3.71 o 
   7   0   3       11.43        4.77      4.77 o 
   8   0   3       10.69       10.49      5.35 o 
   9   0   3       14.63        9.03      4.41 o 
  10   0   3        2.11        2.47      5.30 o 
 -10   1   3       21.51       14.27      7.74 o 
  -9   1   3        6.71        1.30      7.05 o 
  -8   1   3       21.03       44.22      7.00 o 
  -7   1   3       15.71        5.60      5.60 o 
  -6   1   3       95.47      136.01      9.02 o 
  -5   1   3      100.28      121.85      6.94 o 
  -4   1   3      335.26      358.20      9.71 o 
  -3   1   3      415.98      447.00      8.89 o 
  -2   1   3      180.39      201.20      5.08 o 
  -1   1   3     2738.27     2657.24     15.38 o 
   0   1   3      338.47      397.93      5.39 o 
   1   1   3     2696.47     2541.14     14.90 o 
   2   1   3      182.42      177.96      4.92 o 
   3   1   3      429.51      429.94      8.50 o 
   4   1   3      336.93      310.42      8.19 o 
   5   1   3       97.43       88.20      6.09 o 
   6   1   3       96.51      102.30      7.09 o 
   7   1   3       16.31       16.36      4.98 o 
   8   1   3       21.32       14.40      6.55 o 
   9   1   3        6.90        4.32      6.08 o 
  10   1   3       21.41       19.12      6.96 o 
 -10   2   3        3.19        5.21      4.75 o 
  -9   2   3        4.30       10.63      5.05 o 
  -8   2   3       19.04       26.61      6.29 o 
  -7   2   3       72.81       74.50      8.25 o 
  -6   2   3       66.97       69.40      7.19 o 
  -5   2   3      194.31      225.38      9.13 o 
  -4   2   3        3.80        6.18      2.51 o 
  -3   2   3      586.61      606.05     10.47 o 
  -2   2   3     2247.67     2016.11     15.69 o 
  -1   2   3     1658.35     1653.11     12.65 o 
   0   2   3        9.52        6.00      0.94 o 
   1   2   3     1628.82     1590.36     12.28 o 
   2   2   3     2240.96     2013.78     15.11 o 
   3   2   3      606.93      641.25      9.59 o 
   4   2   3        3.63        5.84      2.29 o 
   5   2   3      188.67      189.97      7.90 o 
   6   2   3       67.78       65.76      6.57 o 
   7   2   3       74.77       66.69      7.35 o 
   8   2   3       18.52       11.38      5.69 o 
   9   2   3        4.61        4.82      5.48 o 
  10   2   3        3.09        6.12      5.22 o 
  -9   3   3        6.61        0.46      5.13 o 
  -8   3   3        3.69        0.00      5.12 o 
  -7   3   3        0.42        0.79      4.38 o 
  -6   3   3       74.20       82.09      6.78 o 
  -5   3   3       16.76        9.62      4.06 o 
  -4   3   3      132.51      128.02      6.14 o 
  -3   3   3       44.22       43.19      3.51 o 
  -2   3   3      459.91      446.26      8.38 o 
  -1   3   3      368.12      391.68      7.03 o 
   0   3   3     1460.23     1253.76    783.45 o 
   1   3   3      377.83      384.06      7.00 o 
   2   3   3      466.54      444.26      7.62 o 
   3   3   3       43.81       39.58      3.06 o 
   4   3   3      130.64      114.99      5.64 o 
   5   3   3       17.40       15.43      3.40 o 
   6   3   3       75.01       72.67      6.23 o 
   7   3   3        0.41        4.83      4.83 o 
   8   3   3        3.61        4.13      5.59 o 
   9   3   3        6.64        8.87      5.52 o 
  -9   4   3       11.17        7.76      5.39 o 
  -8   4   3       16.92       14.95      5.06 o 
  -7   4   3       17.17       17.01      5.09 o 
  -6   4   3       20.58       22.74      4.72 o 
  -5   4   3       24.17       29.77      3.37 o 
  -4   4   3      414.24      418.72     10.53 o 
  -3   4   3      195.98      184.84      6.61 o 
  -2   4   3      206.71      219.56      6.36 o 
  -1   4   3     1098.43     1109.70     12.48 o 
   0   4   3      361.82      220.32    149.36 o 
   1   4   3     1098.72     1104.48     12.07 o 
   2   4   3      198.30      186.46      5.84 o 
   3   4   3      191.38      178.93      5.94 o 
   4   4   3      405.49      381.10      9.58 o 
   5   4   3       24.09       26.42      3.78 o 
   6   4   3       20.25       23.74      4.41 o 
   7   4   3       17.31       10.70      5.78 o 
   8   4   3       17.34       28.13      6.04 o 
   9   4   3       10.97       27.61      5.32 o 
  -9   5   3        1.36        7.46      4.15 o 
  -8   5   3       34.68       23.10      6.54 o 
  -7   5   3        0.50        4.56      4.56 o 
  -6   5   3       20.47       20.11      5.18 o 
  -5   5   3      145.55      130.95      7.44 o 
  -4   5   3      259.54      258.88      8.71 o 
  -3   5   3       67.06       58.35      4.02 o 
  -2   5   3      685.38      699.72     11.35 o 
  -1   5   3      390.81      393.80      8.66 o 
   0   5   3       18.10       18.16      2.09 o 
   1   5   3      389.46      426.54      8.70 o 
   2   5   3      686.29      699.41     10.75 o 
   3   5   3       66.50       55.82      4.32 o 
   4   5   3      265.63      230.12      7.99 o 
   5   5   3      144.92      126.62      6.85 o 
   6   5   3       21.40       28.78      4.89 o 
   7   5   3        0.51        1.41      4.42 o 
   8   5   3       34.67       40.70      6.88 o 
   9   5   3        1.35        2.28      5.64 o 
  -8   6   3        4.19        1.68      5.13 o 
  -7   6   3       29.55       35.01      5.32 o 
  -6   6   3       47.38       51.06      5.59 o 
  -5   6   3       22.46       15.09      4.49 o 
  -4   6   3      200.18      188.99      7.99 o 
  -3   6   3       26.62       18.78      3.25 o 
  -2   6   3       99.84       94.55      5.17 o 
  -1   6   3      112.72      105.26      5.01 o 
   0   6   3      831.32      912.92     16.51 o 
   1   6   3      113.92      115.28      5.16 o 
   2   6   3       98.18       93.37      4.90 o 
   3   6   3       26.72       20.48      3.41 o 
   4   6   3      206.01      176.99      7.36 o 
   5   6   3       22.90       20.27      4.13 o 
   6   6   3       47.11       45.46      5.17 o 
   7   6   3       29.22       29.90      5.51 o 
   8   6   3        3.85        0.38      4.78 o 
   9   6   3        4.35        5.21      4.19 o 
  -8   7   3        1.31        2.69      5.08 o 
  -7   7   3        6.98        4.41      4.88 o 
  -6   7   3       48.54       48.99      6.18 o 
  -5   7   3       83.08       82.61      6.56 o 
  -4   7   3       74.31       82.05      5.66 o 
  -3   7   3       24.49       21.08      3.68 o 
  -2   7   3       65.47       66.70      4.87 o 
  -1   7   3      100.92       87.99      4.87 o 
   0   7   3        4.14       11.77      2.82 o 
   1   7   3       99.14       83.77      4.75 o 
   2   7   3       68.20       70.26      4.60 o 
   3   7   3       24.95       19.15      3.53 o 
   4   7   3       76.51       83.17      5.42 o 
   5   7   3       82.06       73.91      5.35 o 
   6   7   3       48.63       39.46      3.32 o 
   7   7   3        6.98        7.54      3.85 o 
   8   7   3        1.34        0.33      3.32 o 
  -8   8   3        6.24        8.81      5.59 o 
  -7   8   3       17.73        2.19      4.39 o 
  -6   8   3        6.84       13.66      4.16 o 
  -5   8   3       14.79       12.75      4.56 o 
  -4   8   3       78.24       86.08      6.27 o 
  -3   8   3       36.53       31.15      4.41 o 
  -2   8   3      309.42      303.56      9.85 o 
  -1   8   3       12.49        9.48      2.99 o 
   0   8   3      159.14      151.81     15.06 o 
   1   8   3       12.02        9.83      2.97 o 
   2   8   3      310.81      315.00      8.93 o 
   3   8   3       35.56       24.59      3.41 o 
   4   8   3       76.57       60.89      4.94 o 
   5   8   3       14.49        9.40      3.71 o 
   6   8   3        6.23        4.04      3.33 o 
   7   8   3       17.86       13.24      3.43 o 
   8   8   3        6.04        8.35      3.07 o 
  -7   9   3        0.65        5.78      3.73 o 
  -6   9   3        0.52        2.52      4.96 o 
  -5   9   3       17.78       10.31      5.08 o 
  -4   9   3        9.16        6.75      4.36 o 
  -3   9   3       70.61       68.88      5.77 o 
  -2   9   3        5.10       11.84      3.24 o 
  -1   9   3       42.77       40.80      4.31 o 
   0   9   3       27.86       30.23      2.94 o 
   1   9   3       43.06       41.13      4.19 o 
   2   9   3        5.41        6.60      2.83 o 
   3   9   3       70.45       57.61      4.62 o 
   4   9   3        8.84        8.77      2.60 o 
   5   9   3       18.25        8.77      3.28 o 
   6   9   3        0.55        1.25      3.09 o 
   7   9   3        0.71        3.32      2.96 o 
  -6  10   3        8.13        3.31      5.59 o 
  -5  10   3        8.41        3.77      4.93 o 
  -4  10   3        1.39        4.08      4.08 o 
  -3  10   3       13.34       10.49      4.42 o 
  -2  10   3        7.77        0.60      3.07 o 
  -1  10   3       50.04       53.40      5.05 o 
   0  10   3       40.67       49.96      5.10 o 
   1  10   3       49.20       43.35      4.24 o 
   2  10   3        8.55        1.54      3.13 o 
   3  10   3       13.28       12.06      3.04 o 
   4  10   3        1.27        0.88      2.34 o 
   5  10   3        8.74        5.29      2.35 o 
   6  10   3        7.96        3.79      2.68 o 
  -5  11   3        8.91       17.02      5.03 o 
  -4  11   3       11.12       12.16      5.42 o 
  -3  11   3        3.42        3.40      3.96 o 
  -2  11   3        0.91        0.34      3.93 o 
  -1  11   3       22.14        4.17      4.17 o 
   0  11   3       12.35       17.61      2.97 o 
   1  11   3       22.19       27.52      4.13 o 
   2  11   3        0.91        0.22      2.63 o 
   3  11   3        3.36        1.47      2.53 o 
   4  11   3       11.09        8.81      2.51 o 
   5  11   3        8.97        6.43      2.63 o 
  -4  12   3        2.34        3.82      4.42 o 
  -3  12   3       17.81       26.28      6.09 o 
  -2  12   3        9.84        3.16      4.02 o 
  -1  12   3       15.85        4.00      4.37 o 
   0  12   3        3.95        4.83      2.75 o 
   1  12   3       16.34       19.03      3.32 o 
   2  12   3        9.75        3.80      2.88 o 
   3  12   3       17.57        9.18      2.85 o 
   4  12   3        2.39        3.61      2.09 o 
  -1  13   3        3.37        0.41      4.70 o 
   0  13   3        3.89        4.12      5.42 o 
   1  13   3        3.29        4.99      2.95 o 
   0   0   4     2410.57     2126.98     13.47 o 
   1   0   4     3605.07     2721.61     67.72 o 
   2   0   4      246.82      244.81      5.64 o 
   3   0   4       15.96       14.14      2.17 o 
   4   0   4        4.82        5.28      2.57 o 
   5   0   4      694.52      628.99     13.53 o 
   6   0   4      162.49      152.25      8.12 o 
   7   0   4       42.76       36.82      5.82 o 
   8   0   4        0.08        1.66      4.38 o 
   9   0   4        2.50        4.45      4.74 o 
  10   0   4       23.19       15.95      5.80 o 
  -9   1   4       26.29       52.73      9.75 o 
  -8   1   4        1.21        4.72      8.30 o 
  -7   1   4       12.85       27.37      6.09 o 
  -6   1   4       86.85      105.69      8.55 o 
  -5   1   4       54.97       66.68      6.01 o 
  -4   1   4      392.26      408.13     10.46 o 
  -3   1   4      117.66      123.10      4.93 o 
  -2   1   4      515.53      512.98      8.15 o 
  -1   1   4     1688.76     1618.25     12.43 o 
   0   1   4     1248.84      948.11    603.17 o 
   1   1   4     1682.92     1604.13     12.30 o 
   2   1   4      515.44      489.48      7.99 o 
   3   1   4      116.83      109.79      4.56 o 
   4   1   4      392.20      373.25      9.12 o 
   5   1   4       55.07       49.77      4.83 o 
   6   1   4       85.31       89.81      6.35 o 
   7   1   4       13.27        9.01      4.84 o 
   8   1   4        1.30        4.81      4.91 o 
   9   1   4       26.41       26.35      6.85 o 
  -9   2   4        9.48       17.21      8.15 o 
  -8   2   4       30.30       47.55      8.00 o 
  -7   2   4       36.12       46.50      7.50 o 
  -6   2   4       24.39       32.31      5.47 o 
  -5   2   4       68.15       68.14      5.88 o 
  -4   2   4      133.73      149.48      6.71 o 
  -3   2   4      663.35      662.97     11.01 o 
  -2   2   4      791.14      772.90      9.95 o 
  -1   2   4     1723.24     1641.67     12.98 o 
   0   2   4      960.08      859.31      6.63 o 
   1   2   4     1750.49     1711.89     13.24 o 
   2   2   4      792.30      762.19      9.63 o 
   3   2   4      676.06      663.97     10.05 o 
   4   2   4      124.64      117.84      5.56 o 
   5   2   4       71.28       66.84      5.55 o 
   6   2   4       22.07       23.74      4.70 o 
   7   2   4       36.87       40.83      5.42 o 
   8   2   4       29.83       23.86      6.49 o 
   9   2   4        9.30        4.46      5.63 o 
  -9   3   4       13.01       23.25      7.23 o 
  -8   3   4      128.72      139.11     11.64 o 
  -7   3   4       13.21        9.98      6.12 o 
  -6   3   4       11.76        5.02      5.14 o 
  -5   3   4       51.74       63.49      5.84 o 
  -4   3   4      150.03      164.86      7.10 o 
  -3   3   4       72.49       74.09      4.22 o 
  -2   3   4     1148.05     1213.83     13.20 o 
  -1   3   4     2613.39     2301.01     16.60 o 
   0   3   4       51.14       42.40      3.59 o 
   1   3   4     2625.26     2316.90     16.42 o 
   2   3   4     1167.34     1179.83     12.51 o 
   3   3   4       70.08       60.21      3.91 o 
   4   3   4      146.83      154.78      6.27 o 
   5   3   4       53.35       58.18      4.99 o 
   6   3   4       12.29       10.08      4.67 o 
   7   3   4       13.00       17.07      5.14 o 
   8   3   4      128.23      123.87     10.22 o 
   9   3   4       12.86       16.15      6.56 o 
  -9   4   4        4.50        5.02      5.02 o 
  -8   4   4       36.89       43.94      6.68 o 
  -7   4   4       73.28      110.76      8.87 o 
  -6   4   4      127.09      159.65      9.91 o 
  -5   4   4      250.68      286.45     10.71 o 
  -4   4   4      293.86      375.15     10.72 o 
  -3   4   4      365.18      386.60      9.68 o 
  -2   4   4      368.87      361.42      8.45 o 
  -1   4   4      271.34      263.38      6.55 o 
   0   4   4       56.97       65.93      2.40 o 
   1   4   4      275.24      234.21      6.21 o 
   2   4   4      379.90      329.90      7.84 o 
   3   4   4      349.32      321.80      8.53 o 
   4   4   4      299.08      322.10      9.28 o 
   5   4   4      256.46      271.96      9.51 o 
   6   4   4      129.93      133.82      8.70 o 
   7   4   4       71.09       76.88      8.14 o 
   8   4   4       37.09       44.45      6.83 o 
   9   4   4        4.39        0.48      5.42 o 
  -9   5   4       10.82        5.02      5.44 o 
  -8   5   4       26.94       21.04      6.27 o 
  -7   5   4       30.74       37.85      6.54 o 
  -6   5   4      151.15      169.62      9.29 o 
  -5   5   4       31.40       45.71      5.39 o 
  -4   5   4      441.47      504.07     12.65 o 
  -3   5   4      206.46      215.20      7.61 o 
  -2   5   4     1731.68     1776.28     18.65 o 
  -1   5   4      251.30      273.97      7.37 o 
   0   5   4       38.85       19.97     13.19 o 
   1   5   4      247.07      261.05      6.97 o 
   2   5   4     1724.96     1613.96     16.62 o 
   3   5   4      208.48      209.29      7.04 o 
   4   5   4      446.48      439.67     11.27 o 
   5   5   4       31.01       28.97      4.66 o 
   6   5   4      149.65      157.61      8.57 o 
   7   5   4       29.88       28.36      6.09 o 
   8   5   4       27.09       31.74      6.67 o 
   9   5   4       10.87       14.54      5.30 o 
  -8   6   4        4.19        0.43      4.24 o 
  -7   6   4       26.87       17.10      5.08 o 
  -6   6   4       35.07       48.89      5.96 o 
  -5   6   4      123.90      135.18      8.13 o 
  -4   6   4       23.34       15.66      4.58 o 
  -3   6   4      201.40      214.45      8.29 o 
  -2   6   4      409.32      413.84     10.39 o 
  -1   6   4      270.62      258.09      8.03 o 
   0   6   4        5.72        3.99      3.91 o 
   1   6   4      265.33      252.49      7.62 o 
   2   6   4      408.83      382.49      9.27 o 
   3   6   4      204.57      192.64      7.24 o 
   4   6   4       23.44       12.07      3.80 o 
   5   6   4      119.25      126.02      7.25 o 
   6   6   4       35.12       34.77      5.73 o 
   7   6   4       26.58       27.72      5.62 o 
   8   6   4        4.20       13.87      4.56 o 
  -8   7   4        2.79        2.97      4.45 o 
  -7   7   4       10.26        2.78      5.09 o 
  -6   7   4        9.83        8.95      4.39 o 
  -5   7   4       35.08       48.76      5.34 o 
  -4   7   4      126.52      127.23      7.72 o 
  -3   7   4       65.83       59.92      4.86 o 
  -2   7   4       80.02       72.48      5.14 o 
  -1   7   4       90.27       81.20      5.18 o 
   0   7   4       50.78       45.35      4.86 o 
   1   7   4       93.22       81.95      4.95 o 
   2   7   4       80.87       75.89      4.75 o 
   3   7   4       65.81       62.07      4.93 o 
   4   7   4      125.01      129.24      6.85 o 
   5   7   4       34.01       28.86      4.61 o 
   6   7   4       10.10        5.28      4.32 o 
   7   7   4       10.52       11.22      4.15 o 
   8   7   4        2.73        1.90      3.95 o 
  -7   8   4        4.65        0.81      4.93 o 
  -6   8   4        1.65        1.10      4.13 o 
  -5   8   4       29.94       35.98      4.77 o 
  -4   8   4       13.88       13.35      3.87 o 
  -3   8   4       72.84       82.49      5.82 o 
  -2   8   4       23.65       29.15      4.07 o 
  -1   8   4       63.95       67.23      4.85 o 
   0   8   4      295.88      308.97      6.77 o 
   1   8   4       67.64       58.90      4.59 o 
   2   8   4       22.59       20.68      3.54 o 
   3   8   4       70.54       68.83      5.15 o 
   4   8   4       13.63       13.02      2.96 o 
   5   8   4       29.63       30.61      4.48 o 
   6   8   4        1.51        2.06      3.69 o 
   7   8   4        4.92        2.56      3.75 o 
  -7   9   4        1.07        3.88      4.67 o 
  -6   9   4        5.64        9.52      4.44 o 
  -5   9   4       23.57       20.36      5.22 o 
  -4   9   4        2.12        2.23      3.74 o 
  -3   9   4        1.86        1.47      3.35 o 
  -2   9   4        4.29        5.67      3.13 o 
  -1   9   4      134.05      130.26      3.36 o 
   0   9   4        1.00        1.51      2.05 o 
   1   9   4      132.78      117.37      6.31 o 
   2   9   4        4.11        1.99      2.57 o 
   3   9   4        1.53        1.35      3.03 o 
   4   9   4        2.07        4.77      2.87 o 
   5   9   4       23.91       25.71      3.45 o 
   6   9   4        5.51        2.17      3.45 o 
   7   9   4        0.98        2.56      3.23 o 
  -6  10   4        7.28        1.27      4.72 o 
  -5  10   4        0.22        2.31      4.35 o 
  -4  10   4        8.34        7.04      4.17 o 
  -3  10   4        1.79        1.60      4.21 o 
  -2  10   4       37.36       38.54      5.04 o 
  -1  10   4       50.01       40.70      2.80 o 
   0  10   4      112.62      130.35     19.53 o 
   1  10   4       48.47       47.24      4.25 o 
   2  10   4       36.60       28.16      2.54 o 
   3  10   4        1.78        0.45      2.78 o 
   4  10   4        7.95       10.34      2.77 o 
   5  10   4        0.17        2.86      2.54 o 
   6  10   4        6.97        5.37      2.91 o 
  -5  11   4        3.88        4.28      5.18 o 
  -4  11   4        4.40        3.10      4.59 o 
  -3  11   4        8.33        2.86      5.05 o 
  -2  11   4        9.51        7.96      4.39 o 
  -1  11   4        6.89        3.77      4.05 o 
   0  11   4        4.83        7.88      2.56 o 
   1  11   4        6.80        6.09      3.39 o 
   2  11   4        9.72        1.37      2.48 o 
   3  11   4        8.32        3.73      2.83 o 
   4  11   4        4.21        0.21      2.43 o 
   5  11   4        3.71        1.95      2.27 o 
  -3  12   4        5.09       13.52      4.73 o 
  -2  12   4       22.19        3.31      3.77 o 
  -1  12   4        1.25        1.72      3.75 o 
   0  12   4        6.62       10.04      2.69 o 
   1  12   4        1.22        2.50      3.13 o 
   2  12   4       22.01       21.14      3.29 o 
   3  12   4        5.07        3.57      2.66 o 
   4  12   4        2.42        0.80      2.11 o 
   0  13   4        0.09        3.79      2.48 o 
   1   0   5       27.28       29.70      1.98 o 
   2   0   5      302.35      338.85      6.92 o 
   3   0   5       88.00       93.51      4.38 o 
   4   0   5       46.49       48.82      4.08 o 
   5   0   5       81.13       79.87      5.41 o 
   6   0   5        0.45        2.29      3.57 o 
   7   0   5        5.66        8.53      4.08 o 
   8   0   5        0.36        6.11      3.80 o 
   9   0   5       39.12       31.64      5.93 o 
  -9   1   5       21.49       36.36      9.83 o 
  -8   1   5       15.75       20.22      9.20 o 
  -7   1   5      109.59      120.49     10.42 o 
  -6   1   5       30.77       41.98      6.77 o 
  -5   1   5      587.49      671.50     15.62 o 
  -4   1   5       21.92       24.15      3.80 o 
  -3   1   5     1157.65     1150.23     13.99 o 
  -2   1   5     1298.51     1222.02     12.56 o 
  -1   1   5     1364.77     1187.26     11.14 o 
   0   1   5       53.09       50.05      2.12 o 
   1   1   5     1332.46     1153.24     10.94 o 
   2   1   5     1311.49     1189.89     12.10 o 
   3   1   5     1166.93     1128.07     13.26 o 
   4   1   5       21.01       21.57      3.20 o 
   5   1   5      582.43      540.08     12.53 o 
   6   1   5       29.91       32.24      5.30 o 
   7   1   5      112.56       96.95      7.60 o 
   8   1   5       15.90       13.26      5.44 o 
   9   1   5       21.76       17.44      5.42 o 
  -9   2   5        5.62        6.65      8.90 o 
  -8   2   5       66.74       89.89     11.81 o 
  -7   2   5       34.76       42.71      7.48 o 
  -6   2   5      116.64      147.17      9.33 o 
  -5   2   5        4.95        0.32      4.11 o 
  -4   2   5     1088.18     1184.30     16.67 o 
  -3   2   5       72.83       50.27      2.08 o 
  -2   2   5     1037.87      949.49     11.26 o 
  -1   2   5      314.17      294.67      5.98 o 
   0   2   5       46.98       55.50      1.88 o 
   1   2   5      317.83      288.88      6.03 o 
   2   2   5     1041.64      968.67     11.18 o 
   3   2   5       74.27       91.51      4.50 o 
   4   2   5     1084.28     1106.15     14.99 o 
   5   2   5        4.82        6.57      3.15 o 
   6   2   5      117.75      117.97      7.39 o 
   7   2   5       34.73       21.58      5.75 o 
   8   2   5       66.11       74.39      7.38 o 
   9   2   5        5.62       13.04      4.89 o 
  -9   3   5        2.12        2.73      8.31 o 
  -8   3   5      132.88      164.32     13.07 o 
  -7   3   5      113.70      139.97     11.56 o 
  -6   3   5       78.64      112.41      8.81 o 
  -5   3   5       89.34      100.77      6.80 o 
  -4   3   5       92.36       80.03      5.62 o 
  -3   3   5      788.87      785.72     12.77 o 
  -2   3   5      520.44      555.84      9.60 o 
  -1   3   5      627.36      571.36      8.83 o 
   0   3   5     4813.89     3438.66     59.63 o 
   1   3   5      615.92      613.30      8.86 o 
   2   3   5      501.84      532.77      8.81 o 
   3   3   5      794.57      761.16     11.72 o 
   4   3   5       94.30       75.07      5.10 o 
   5   3   5       92.10       79.02      5.87 o 
   6   3   5       77.10       90.98      7.43 o 
   7   3   5      113.62      126.67      9.09 o 
   8   3   5      130.93      115.48      9.73 o 
   9   3   5        2.06        7.99      5.00 o 
  -9   4   5        3.75        6.73      6.73 o 
  -8   4   5       42.69       43.49      8.45 o 
  -7   4   5       17.20        0.99      6.03 o 
  -6   4   5      286.75      397.62     14.79 o 
  -5   4   5       21.33       20.91      4.91 o 
  -4   4   5       58.55       65.83      5.25 o 
  -3   4   5       36.38       40.51      3.81 o 
  -2   4   5      341.78      363.46      8.59 o 
  -1   4   5      191.79      227.99      6.33 o 
   0   4   5       97.80       73.03      2.61 o 
   1   4   5      190.48      239.19      6.39 o 
   2   4   5      337.09      347.69      8.36 o 
   3   4   5       36.34       36.23      3.49 o 
   4   4   5       60.38       63.99      4.85 o 
   5   4   5       21.14       24.45      4.00 o 
   6   4   5      285.05      299.96     11.74 o 
   7   4   5       17.25       13.97      5.70 o 
   8   4   5       42.83       43.24      6.69 o 
   9   4   5        3.77        0.97      5.76 o 
  -9   5   5        0.32        8.11      4.69 o 
  -8   5   5       30.95       17.03      7.42 o 
  -7   5   5        4.00        5.32      5.25 o 
  -6   5   5       33.01       43.31      6.64 o 
  -5   5   5      197.33      230.27     10.88 o 
  -4   5   5      174.16      234.04      9.63 o 
  -3   5   5       87.51       90.73      5.49 o 
  -2   5   5     1162.15     1180.00     15.97 o 
  -1   5   5      447.38      495.17     10.07 o 
   0   5   5       90.32       76.32      2.97 o 
   1   5   5      445.43      487.26      9.72 o 
   2   5   5     1154.89     1129.62     14.71 o 
   3   5   5       84.83       72.91      4.88 o 
   4   5   5      174.32      180.42      7.90 o 
   5   5   5      195.19      214.96      8.97 o 
   6   5   5       30.58       24.07      5.61 o 
   7   5   5        4.05        7.38      5.02 o 
   8   5   5       32.02       31.82      6.35 o 
   9   5   5        0.29        0.98      5.02 o 
  -8   6   5        5.41       19.10      4.73 o 
  -7   6   5       29.28       26.67      6.43 o 
  -6   6   5        5.86        4.53      4.93 o 
  -5   6   5       82.52       87.26      7.45 o 
  -4   6   5       77.46       90.90      6.69 o 
  -3   6   5       69.01       81.96      5.77 o 
  -2   6   5       49.12       50.52      4.35 o 
  -1   6   5      129.73      119.95      2.45 o 
   0   6   5      136.99      168.58      9.48 o 
   1   6   5      130.74      152.02      6.27 o 
   2   6   5       50.57       47.34      4.16 o 
   3   6   5       67.97       65.88      4.92 o 
   4   6   5       76.20       84.01      5.91 o 
   5   6   5       81.35       70.72      6.55 o 
   6   6   5        5.56        7.77      3.64 o 
   7   6   5       29.52       34.16      6.16 o 
   8   6   5        5.43        7.64      5.01 o 
  -8   7   5        0.28        3.23      4.88 o 
  -7   7   5        5.80       14.58      4.37 o 
  -6   7   5       29.31       35.15      6.05 o 
  -5   7   5      152.78      156.70      9.40 o 
  -4   7   5      143.09      176.60      8.74 o 
  -3   7   5      181.37      183.92      8.92 o 
  -2   7   5      348.45      370.27     10.78 o 
  -1   7   5       77.88       56.44      2.82 o 
   0   7   5      471.22      491.21     10.54 o 
   1   7   5       77.48       98.58      5.44 o 
   2   7   5      349.74      358.27      9.98 o 
   3   7   5      180.24      176.26      7.56 o 
   4   7   5      137.18      139.80      7.46 o 
   5   7   5      153.11      149.99      8.33 o 
   6   7   5       30.96       23.30      5.59 o 
   7   7   5        5.94        9.38      4.77 o 
   8   7   5        0.22        0.43      4.01 o 
  -7   8   5        5.72        4.75      5.62 o 
  -6   8   5        1.87        4.05      5.25 o 
  -5   8   5       12.64       14.26      5.04 o 
  -4   8   5       43.70       39.74      6.04 o 
  -3   8   5      118.58      123.33      7.42 o 
  -2   8   5       50.91       57.77      5.94 o 
  -1   8   5       49.31       36.64      3.57 o 
   0   8   5      252.05      251.04      6.25 o 
   1   8   5       47.94       66.46      4.86 o 
   2   8   5       50.57       60.17      4.78 o 
   3   8   5      117.15      102.17      6.10 o 
   4   8   5       43.88       33.23      4.50 o 
   5   8   5       13.14        6.57      3.76 o 
   6   8   5        1.79        0.00      3.73 o 
   7   8   5        5.54        2.54      4.45 o 
  -6   9   5       25.78       24.16      5.48 o 
  -5   9   5        4.92        6.06      4.40 o 
  -4   9   5       28.91       34.16      5.87 o 
  -3   9   5       14.91       27.40      4.29 o 
  -2   9   5       72.14       74.55      6.17 o 
  -1   9   5       16.54        2.20      3.84 o 
   0   9   5      236.47      273.91     19.96 o 
   1   9   5       15.89       21.05      3.99 o 
   2   9   5       68.78       60.13      5.22 o 
   3   9   5       15.11       17.32      3.72 o 
   4   9   5       27.79       30.12      4.30 o 
   5   9   5        5.19        5.71      3.51 o 
   6   9   5       24.99       17.19      4.29 o 
   7   9   5        2.97        0.00      3.47 o 
  -6  10   5        8.89        9.69      5.06 o 
  -5  10   5       11.89       13.82      4.31 o 
  -4  10   5        4.50       12.03      3.86 o 
  -3  10   5        7.42        4.40      3.90 o 
  -2  10   5       14.57       19.18      4.22 o 
  -1  10   5       28.54       34.25      4.80 o 
   0  10   5       48.99       63.47      4.00 o 
   1  10   5       27.90       26.20      4.47 o 
   2  10   5       14.72       20.62      3.62 o 
   3  10   5        7.84        6.12      2.83 o 
   4  10   5        4.44        7.11      3.15 o 
   5  10   5       11.62        9.83      2.77 o 
   6  10   5        9.03       12.41      3.15 o 
  -4  11   5        5.32        0.37      4.58 o 
  -3  11   5       16.08       23.17      4.84 o 
  -2  11   5       25.19        6.09      3.62 o 
  -1  11   5        7.25       10.63      4.15 o 
   0  11   5        1.65        5.06      3.04 o 
   1  11   5        7.96       11.51      3.51 o 
   2  11   5       24.70       28.06      3.81 o 
   3  11   5       15.68       18.04      3.18 o 
   4  11   5        5.44        3.82      2.84 o 
   5  11   5        2.15        0.48      2.87 o 
  -3  12   5        1.16       10.12      4.21 o 
  -2  12   5        8.95        4.76      4.03 o 
  -1  12   5       15.96       11.39      4.20 o 
   0  12   5        6.61       10.80      2.73 o 
   1  12   5       16.19       16.29      3.21 o 
   2  12   5        9.09        4.26      2.79 o 
   3  12   5        1.10        5.41      2.41 o 
   0   0   6     2839.03     2387.76     16.22 o 
   1   0   6     1007.37     1007.45     10.81 o 
   2   0   6       14.58       22.05      2.35 o 
   3   0   6     1137.86     1141.97     13.66 o 
   4   0   6     2714.68     2525.07     22.40 o 
   5   0   6       58.98       55.64      4.91 o 
   6   0   6       87.04       76.89      6.18 o 
   7   0   6       28.15       32.68      5.02 o 
   8   0   6       26.31       24.00      5.23 o 
   9   0   6        0.00        0.34      4.24 o 
  -9   1   6       54.40       90.14     11.87 o 
  -8   1   6       94.93      116.70     11.29 o 
  -7   1   6        9.49       14.07      6.15 o 
  -6   1   6      188.24      209.38     10.76 o 
  -5   1   6       11.21       18.27      4.05 o 
  -4   1   6      424.68      460.50     11.15 o 
  -3   1   6       64.76       65.60      4.16 o 
  -2   1   6      691.30      673.06      9.63 o 
  -1   1   6     2535.66     2132.23     15.55 o 
   0   1   6      254.78      184.76    117.75 o 
   1   1   6     2532.08     2080.05     15.31 o 
   2   1   6      707.66      685.34      9.50 o 
   3   1   6       62.49       55.51      3.77 o 
   4   1   6      416.22      424.55      9.94 o 
   5   1   6       11.79        8.47      3.59 o 
   6   1   6      184.29      164.54      8.36 o 
   7   1   6        9.57       12.95      4.18 o 
   8   1   6       95.98       72.26      7.02 o 
   9   1   6       54.47       47.91      6.16 o 
  -9   2   6        7.71        7.62      7.62 o 
  -8   2   6       76.65       76.28     11.56 o 
  -7   2   6       79.66      101.46      9.42 o 
  -6   2   6      414.80      495.01     15.62 o 
  -5   2   6       11.46       12.81      3.83 o 
  -4   2   6      257.94      264.34      8.86 o 
  -3   2   6      424.23      415.10      9.29 o 
  -2   2   6     1664.74     1596.36     14.91 o 
  -1   2   6      221.97      198.03      5.15 o 
   0   2   6      752.34      663.21      6.16 o 
   1   2   6      216.41      194.70      5.22 o 
   2   2   6     1647.58     1626.28     15.01 o 
   3   2   6      430.27      407.40      9.05 o 
   4   2   6      248.78      232.03      7.93 o 
   5   2   6       11.18        9.04      3.82 o 
   6   2   6      414.69      414.54     12.89 o 
   7   2   6       80.86       74.55      7.21 o 
   8   2   6       75.26       50.40      7.10 o 
   9   2   6        7.81        2.02      4.30 o 
  -9   3   6       12.52       17.71      8.41 o 
  -8   3   6       21.33       10.31      8.62 o 
  -7   3   6       54.16       63.92      8.31 o 
  -6   3   6      242.00      270.01     12.92 o 
  -5   3   6        3.64        5.50      3.10 o 
  -4   3   6      106.52      110.22      6.17 o 
  -3   3   6      229.07      234.30      7.29 o 
  -2   3   6      670.32      674.37     10.65 o 
  -1   3   6      172.33      166.50      5.08 o 
   0   3   6     1697.98     1497.48      9.52 o 
   1   3   6      172.26      175.72      5.31 o 
   2   3   6      681.88      555.86      1.89 o 
   3   3   6      234.82      221.81      7.13 o 
   4   3   6      109.31      105.12      5.90 o 
   5   3   6        3.98        2.36      3.09 o 
   6   3   6      242.10      232.13     10.59 o 
   7   3   6       55.84       68.41      6.60 o 
   8   3   6       20.94       19.35      5.89 o 
   9   3   6       12.28        8.08      5.25 o 
  -9   4   6        2.73        0.00      7.01 o 
  -8   4   6       91.69      115.03     11.69 o 
  -7   4   6        6.62       15.18      6.38 o 
  -6   4   6       24.32       28.64      5.84 o 
  -5   4   6      251.20      295.53     11.42 o 
  -4   4   6      180.96      203.68      8.59 o 
  -3   4   6      342.15      399.46     10.15 o 
  -2   4   6        3.43        4.99      2.47 o 
  -1   4   6      758.43      611.41      1.81 o 
   0   4   6     2170.33     2097.52     25.46 o 
   1   4   6      773.61      787.75     11.09 o 
   2   4   6        2.55        2.03      1.81 o 
   3   4   6      333.64      322.12      9.10 o 
   4   4   6      182.38      205.67      7.96 o 
   5   4   6      253.50      257.97     10.27 o 
   6   4   6       23.19       28.09      5.03 o 
   7   4   6        6.45        4.75      5.12 o 
   8   4   6       92.71       85.82      8.71 o 
   9   4   6        2.84        5.38      4.39 o 
  -8   5   6       20.59       27.55      6.89 o 
  -7   5   6       13.36       15.25      6.59 o 
  -6   5   6        5.01        5.82      5.31 o 
  -5   5   6       16.03       17.25      4.98 o 
  -4   5   6      203.64      260.76     10.13 o 
  -3   5   6      116.19      138.80      6.94 o 
  -2   5   6      299.15      297.97      8.97 o 
  -1   5   6      561.30      589.87     11.15 o 
   0   5   6       58.33       72.02      2.93 o 
   1   5   6      563.72      567.28     10.83 o 
   2   5   6      299.62      280.23      8.31 o 
   3   5   6      116.40      120.58      6.14 o 
   4   5   6      204.20      225.89      9.14 o 
   5   5   6       17.83       18.37      3.96 o 
   6   5   6        5.04        4.68      5.06 o 
   7   5   6       12.65       12.83      5.26 o 
   8   5   6       20.42       20.83      6.23 o 
  -8   6   6        3.19       13.16      5.04 o 
  -7   6   6       33.17       59.56      7.81 o 
  -6   6   6       14.78       23.58      6.07 o 
  -5   6   6        0.09        4.35      4.35 o 
  -4   6   6      317.32      349.61     12.75 o 
  -3   6   6      177.69      170.48      8.58 o 
  -2   6   6      100.17       35.85      7.20 o 
  -1   6   6       13.41       20.81      2.82 o 
   0   6   6       34.35       29.50      2.46 o 
   1   6   6       14.42       20.81      2.74 o 
   2   6   6       98.88       67.84      2.79 o 
   3   6   6      179.99      163.44      7.55 o 
   4   6   6      313.62      327.28     10.80 o 
   5   6   6        0.17        2.28      3.98 o 
   6   6   6       15.20       11.62      4.29 o 
   7   6   6       32.97       43.05      6.45 o 
   8   6   6        3.08        1.35      4.23 o 
  -7   7   6        1.97       10.35      4.58 o 
  -6   7   6        8.73        3.16      5.42 o 
  -5   7   6       13.09        8.37      5.56 o 
  -4   7   6       18.16       20.13      4.99 o 
  -3   7   6      194.00      233.87     10.17 o 
  -2   7   6      123.34      140.28      7.44 o 
  -1   7   6      209.76      266.60      9.27 o 
   0   7   6       26.66       24.39      2.46 o 
   1   7   6      211.09      264.84      8.77 o 
   2   7   6      123.27      129.36      6.71 o 
   3   7   6      195.54      230.10      8.92 o 
   4   7   6       17.77       27.16      4.08 o 
   5   7   6       13.68       15.31      4.35 o 
   6   7   6        8.90       10.89      4.96 o 
   7   7   6        2.13        7.07      4.29 o 
   8   7   6        0.70        1.31      4.10 o 
  -7   8   6        0.14        1.41      4.55 o 
  -6   8   6       14.69       21.33      5.88 o 
  -5   8   6       38.79       41.36      6.58 o 
  -4   8   6       24.45       34.14      5.02 o 
  -3   8   6      117.53      124.62      3.79 o 
  -2   8   6      147.07      171.37      8.24 o 
  -1   8   6      121.52      131.31      7.50 o 
   0   8   6       10.22        6.65      2.47 o 
   1   8   6      118.30      119.80      6.68 o 
   2   8   6      146.10      107.71      3.59 o 
   3   8   6      121.21      124.23      7.10 o 
   4   8   6       24.91       16.99      4.54 o 
   5   8   6       40.15       36.07      5.74 o 
   6   8   6       14.76       13.15      4.97 o 
   7   8   6        0.19        1.56      3.88 o 
  -6   9   6       10.47       15.38      5.12 o 
  -5   9   6       10.23        7.77      5.04 o 
  -4   9   6       29.85       39.92      5.89 o 
  -3   9   6       16.17       29.93      4.95 o 
  -2   9   6       11.81        8.87      4.64 o 
  -1   9   6       53.16       67.40      6.36 o 
   0   9   6        0.83        2.25      2.73 o 
   1   9   6       53.99       62.57      5.67 o 
   2   9   6       10.90       11.30      3.54 o 
   3   9   6       16.93       24.81      3.71 o 
   4   9   6       31.10       32.78      4.70 o 
   5   9   6       10.00        3.49      4.68 o 
   6   9   6       10.26        9.25      3.98 o 
  -5  10   6        2.95        1.66      4.37 o 
  -4  10   6        0.24        2.71      4.30 o 
  -3  10   6        2.14        4.35      4.78 o 
  -2  10   6       38.12       43.15      5.63 o 
  -1  10   6      100.41      104.92      7.50 o 
   0  10   6       81.25       91.12      5.50 o 
   1  10   6      102.50      111.27      6.77 o 
   2  10   6       38.66       35.18      4.54 o 
   3  10   6        2.42        2.18      2.86 o 
   4  10   6        0.20        2.56      3.29 o 
   5  10   6        3.06        3.69      3.69 o 
  -4  11   6       16.48       14.49      5.58 o 
  -3  11   6        9.03        9.10      4.53 o 
  -2  11   6       13.13        7.50      5.07 o 
  -1  11   6        7.86        1.35      4.17 o 
   0  11   6       20.53       27.77      3.82 o 
   1  11   6        7.80        0.81      3.48 o 
   2  11   6       13.78       15.57      3.89 o 
   3  11   6        8.95       10.77      3.38 o 
   4  11   6       16.10        7.44      3.60 o 
  -2  12   6       11.06        6.34      4.38 o 
  -1  12   6        1.96        0.71      4.05 o 
   0  12   6        5.07        5.97      2.58 o 
   1  12   6        1.84        3.02      2.68 o 
   2  12   6       10.72        6.65      3.32 o 
   1   0   7     1371.40     1287.98     12.98 o 
   2   0   7      449.85      485.62      9.03 o 
   3   0   7       11.09        8.33      2.47 o 
   4   0   7       39.96       44.95      3.73 o 
   5   0   7      201.51      179.97      7.39 o 
   6   0   7       51.79       43.41      4.70 o 
   7   0   7        7.70        6.93      3.75 o 
   8   0   7       55.13       39.34      5.70 o 
   9   0   7        0.36        3.72      3.72 o 
  -9   1   7       13.14       10.30      7.96 o 
  -8   1   7       30.87       39.02      8.29 o 
  -7   1   7       99.36      123.30     10.09 o 
  -6   1   7      169.96      203.12     10.43 o 
  -5   1   7      113.05      131.25      7.29 o 
  -4   1   7      399.08      455.29     11.23 o 
  -3   1   7       96.42       96.75      5.05 o 
  -2   1   7      501.77      523.28      9.29 o 
  -1   1   7      283.62      271.74      6.23 o 
   0   1   7       15.02       14.02      1.25 o 
   1   1   7      285.06      269.56      6.24 o 
   2   1   7      500.80      491.93      9.03 o 
   3   1   7       96.70       96.54      4.83 o 
   4   1   7      401.85      375.95      9.87 o 
   5   1   7      112.46      115.56      6.38 o 
   6   1   7      168.76      159.94      8.31 o 
   7   1   7       99.79       92.74      6.93 o 
   8   1   7       31.22       22.26      5.17 o 
   9   1   7       13.06       13.66      3.82 o 
  -9   2   7       30.68        3.54      6.19 o 
  -8   2   7       54.90       42.86      5.91 o 
  -7   2   7        1.82        1.34      5.17 o 
  -6   2   7       42.78       45.51      5.78 o 
  -5   2   7       28.43       23.91      4.16 o 
  -4   2   7       70.51       74.41      5.08 o 
  -3   2   7      271.01      248.38      7.35 o 
  -2   2   7      106.07      108.64      4.44 o 
  -1   2   7      632.87      531.01      8.56 o 
   0   2   7     1683.56     1441.98     20.19 o 
   1   2   7      610.50      553.47      8.53 o 
   2   2   7      105.03      113.58      4.58 o 
   3   2   7      270.75      248.35      7.35 o 
   4   2   7       69.12       72.01      4.65 o 
   5   2   7       31.85       31.18      3.90 o 
   6   2   7       41.47       38.19      5.01 o 
   7   2   7        1.94        1.32      3.65 o 
   8   2   7       55.87       33.20      5.80 o 
   9   2   7       30.65       21.70      5.10 o 
  -9   3   7        4.15        6.11      5.88 o 
  -8   3   7        0.93        7.72      5.32 o 
  -7   3   7       60.81       58.86      8.86 o 
  -6   3   7       60.09       69.40      7.19 o 
  -5   3   7       33.99       47.26      4.64 o 
  -4   3   7      100.66      111.48      6.34 o 
  -3   3   7      284.84      276.26      7.96 o 
  -2   3   7      202.45      181.49      5.86 o 
  -1   3   7      166.11      157.83      5.09 o 
   0   3   7      633.78      613.68     15.12 o 
   1   3   7      163.51      162.16      5.30 o 
   2   3   7      204.24      183.82      6.19 o 
   3   3   7      286.75      282.04      7.88 o 
   4   3   7       99.76      110.90      6.05 o 
   5   3   7       34.58       41.34      4.30 o 
   6   3   7       60.90       64.05      6.16 o 
   7   3   7       60.58       58.34      6.70 o 
   8   3   7        0.94        0.39      4.61 o 
   9   3   7        4.13        0.76      4.17 o 
  -8   4   7        6.01       13.28      5.78 o 
  -7   4   7       82.49      105.03      9.58 o 
  -6   4   7        6.83       10.34      5.56 o 
  -5   4   7       36.38       44.37      6.01 o 
  -4   4   7      209.32      217.03      8.98 o 
  -3   4   7       80.71       94.00      5.50 o 
  -2   4   7      472.57      466.55     10.08 o 
  -1   4   7        1.22        0.61      1.54 o 
   0   4   7      399.41      348.37      5.49 o 
   1   4   7        0.78        0.93      1.84 o 
   2   4   7      470.01      486.46     10.40 o 
   3   4   7       76.61       88.03      5.02 o 
   4   4   7      201.84      201.90      8.08 o 
   5   4   7       34.46       39.89      4.83 o 
   6   4   7        7.34        2.34      4.03 o 
   7   4   7       82.41       79.64      7.59 o 
   8   4   7        6.39        2.04      4.28 o 
  -8   5   7        1.46        3.48      6.05 o 
  -7   5   7       11.77        8.39      5.09 o 
  -6   5   7       96.48       94.15      8.96 o 
  -5   5   7       23.43       41.59      6.18 o 
  -4   5   7       31.53       39.63      4.75 o 
  -3   5   7        3.84        0.50      3.30 o 
  -2   5   7      349.81      405.14     10.30 o 
  -1   5   7       16.07       19.29      2.56 o 
   0   5   7      110.64      118.16      3.65 o 
   1   5   7       16.88       19.11      2.89 o 
   2   5   7      347.92      378.55      9.76 o 
   3   5   7        4.27        4.65      2.61 o 
   4   5   7       31.52       29.54      4.33 o 
   5   5   7       22.65       35.04      5.00 o 
   6   5   7       97.43       97.58      7.92 o 
   7   5   7       11.51       18.87      4.70 o 
   8   5   7        1.52        5.13      5.13 o 
  -8   6   7        3.17       14.75      5.08 o 
  -7   6   7        7.79       14.27      6.02 o 
  -6   6   7        8.69       15.91      5.67 o 
  -5   6   7       50.56       61.56      6.96 o 
  -4   6   7      132.22      161.35      8.91 o 
  -3   6   7       30.29       40.53      4.89 o 
  -2   6   7      359.08      386.12     11.03 o 
  -1   6   7       21.81       26.19      3.45 o 
   0   6   7       55.07       53.49      2.95 o 
   1   6   7       22.19       20.18      3.30 o 
   2   6   7      359.59      400.39     10.77 o 
   3   6   7       30.19       35.76      4.65 o 
   4   6   7      137.52      157.72      8.23 o 
   5   6   7       49.89       59.77      6.47 o 
   6   6   7        9.72       21.27      4.09 o 
   7   6   7        7.96       13.37      4.50 o 
   8   6   7        3.18       10.03      3.96 o 
  -7   7   7        1.64        3.11      5.07 o 
  -6   7   7        1.62        5.19      5.19 o 
  -5   7   7       44.89       58.08      7.35 o 
  -4   7   7      105.67      123.59      8.91 o 
  -3   7   7       14.48       22.82      4.32 o 
  -2   7   7       41.10       33.15      5.76 o 
  -1   7   7      167.07      187.25      8.16 o 
   0   7   7        8.08        0.77      4.24 o 
   1   7   7      170.46      186.49      7.53 o 
   2   7   7       40.58       40.44      4.82 o 
   3   7   7       14.40       12.83      4.67 o 
   4   7   7      106.66      117.98      7.89 o 
   5   7   7       44.96       56.43      6.19 o 
   6   7   7        1.62        1.56      4.80 o 
   7   7   7        1.69        7.14      4.23 o 
  -7   8   7        1.71        1.49      5.24 o 
  -6   8   7       33.58       35.01      6.98 o 
  -5   8   7        2.07        4.33      4.33 o 
  -4   8   7       17.24       27.10      5.08 o 
  -3   8   7       12.91       17.93      5.19 o 
  -2   8   7       16.44       16.41      4.92 o 
  -1   8   7      145.81      160.65      8.43 o 
   0   8   7       65.26       60.95     40.69 o 
   1   8   7      146.77      174.87      7.96 o 
   2   8   7       15.58       18.07      3.79 o 
   3   8   7       12.24       16.48      4.21 o 
   4   8   7       18.68       24.16      4.66 o 
   5   8   7        2.16        4.53      4.53 o 
   6   8   7       33.42       35.80      5.55 o 
   7   8   7        1.62        2.83      4.58 o 
  -6   9   7        1.49        6.01      6.01 o 
  -5   9   7        0.26        5.25      4.55 o 
  -4   9   7       23.04       32.54      5.68 o 
  -3   9   7        6.58       11.36      4.04 o 
  -2   9   7       19.26       29.53      5.38 o 
  -1   9   7       25.99       32.73      5.69 o 
   0   9   7      137.46      117.02     79.63 o 
   1   9   7       25.08       33.84      4.89 o 
   2   9   7       19.76       17.73      4.33 o 
   3   9   7        6.50        5.73      4.05 o 
   4   9   7       22.67       28.02      4.71 o 
   5   9   7        0.30        1.37      3.90 o 
   6   9   7        1.50        5.14      4.14 o 
  -5  10   7        1.68        1.72      4.50 o 
  -4  10   7       10.61       14.76      5.30 o 
  -3  10   7       22.11       27.90      6.42 o 
  -2  10   7       65.26       67.64      7.29 o 
  -1  10   7       26.79       41.81      5.42 o 
   0  10   7       32.35       27.30      3.80 o 
   1  10   7       26.70       31.99      5.42 o 
   2  10   7       66.88       85.24      6.17 o 
   3  10   7       22.79       23.27      4.75 o 
   4  10   7       10.47       10.28      3.91 o 
   5  10   7        1.53        3.91      3.46 o 
  -4  11   7        3.86        2.50      4.86 o 
  -3  11   7        0.16        1.19      4.03 o 
  -2  11   7        5.30        5.56      3.91 o 
  -1  11   7       14.46        7.02      4.33 o 
   0  11   7       21.95       17.86      3.40 o 
   1  11   7       14.46       14.71      4.08 o 
   2  11   7        5.44        2.30      3.72 o 
   3  11   7        0.14        0.85      3.10 o 
   4  11   7        3.98        4.65      3.48 o 
  -1  12   7        4.72        9.43      4.00 o 
   0  12   7        2.77        6.14      2.70 o 
   1  12   7        4.49        0.00      3.75 o 
   0   0   8      655.46      798.65     10.91 o 
   1   0   8       19.42       22.86      2.59 o 
   2   0   8       32.38       38.12      2.90 o 
   3   0   8       77.68       76.84      1.57 o 
   4   0   8        5.10        5.76      2.22 o 
   5   0   8        8.98        8.02      3.54 o 
   6   0   8      150.68      118.95      6.98 o 
   7   0   8       20.15       18.01      4.18 o 
   8   0   8        0.08        1.40      3.30 o 
   9   0   8        2.33        3.83      2.69 o 
  -9   1   8       15.77       27.77      6.25 o 
  -8   1   8        5.06        1.97      5.80 o 
  -7   1   8       19.14       21.25      5.53 o 
  -6   1   8       89.24      104.46      7.64 o 
  -5   1   8       69.34       86.14      6.20 o 
  -4   1   8       66.25       74.08      5.08 o 
  -3   1   8       16.20        2.18      2.18 o 
  -2   1   8      684.29      669.80     11.03 o 
  -1   1   8      135.89      119.71      4.55 o 
   0   1   8       78.76       84.80      2.63 o 
   1   1   8      136.31      123.96      4.42 o 
   2   1   8      669.68      680.95     10.43 o 
   3   1   8       16.08       19.15      2.59 o 
   4   1   8       61.20       66.71      4.14 o 
   5   1   8       69.03       71.30      5.08 o 
   6   1   8       87.01       68.01      5.59 o 
   7   1   8       19.00       13.11      4.08 o 
   8   1   8        5.18        4.75      3.07 o 
   9   1   8       15.67        0.83      3.15 o 
  -8   2   8        4.28        2.32      4.41 o 
  -7   2   8       27.56       34.92      5.81 o 
  -6   2   8       12.47        8.42      4.15 o 
  -5   2   8       28.27       31.27      4.28 o 
  -4   2   8      182.45      173.55      7.05 o 
  -3   2   8      508.82      421.24      1.98 o 
  -2   2   8      256.14      228.41      6.47 o 
  -1   2   8      148.43      148.26      4.84 o 
   0   2   8      485.26      412.37      8.60 o 
   1   2   8      152.70      145.84      4.93 o 
   2   2   8      252.81      237.09      6.75 o 
   3   2   8      504.08      518.79     10.71 o 
   4   2   8      185.33      161.93      7.18 o 
   5   2   8       29.32       31.62      3.69 o 
   6   2   8       12.38        8.10      3.35 o 
   7   2   8       27.30       23.00      4.58 o 
   8   2   8        4.18       10.13      3.65 o 
  -8   3   8       10.69        9.15      5.94 o 
  -7   3   8       18.52       19.40      5.25 o 
  -6   3   8       80.77       96.97      7.13 o 
  -5   3   8       14.35       15.39      3.72 o 
  -4   3   8      229.65      240.49      8.77 o 
  -3   3   8      156.14      139.84      5.95 o 
  -2   3   8       66.14       56.52      3.74 o 
  -1   3   8        7.58        5.77      1.72 o 
   0   3   8     1104.78      943.82      8.00 o 
   1   3   8        6.85        6.21      1.81 o 
   2   3   8       69.42       77.94      4.19 o 
   3   3   8      159.30      149.53      6.30 o 
   4   3   8      230.29      237.03      8.36 o 
   5   3   8       15.14       24.11      3.48 o 
   6   3   8       82.93       78.59      6.60 o 
   7   3   8       18.07       11.47      4.66 o 
   8   3   8       10.43        1.02      3.76 o 
  -8   4   8        0.30        1.04      5.40 o 
  -7   4   8       22.78       32.71      6.19 o 
  -6   4   8       20.85       23.40      5.32 o 
  -5   4   8      168.55      200.15      9.16 o 
  -4   4   8       90.92       91.90      6.47 o 
  -3   4   8      208.10      226.30      7.99 o 
  -2   4   8       56.93       53.82      3.94 o 
  -1   4   8       43.78       46.59      3.41 o 
   0   4   8       46.31       55.12      3.24 o 
   1   4   8       39.88       45.32      3.48 o 
   2   4   8       56.57       51.03      4.00 o 
   3   4   8      215.02      235.89      7.96 o 
   4   4   8       89.79       98.61      5.78 o 
   5   4   8      166.41      101.35      3.22 o 
   6   4   8       20.58       15.86      4.75 o 
   7   4   8       23.09       26.49      4.92 o 
   8   4   8        0.31        0.35      3.77 o 
  -8   5   8        7.13       10.60      5.99 o 
  -7   5   8       19.05       25.74      6.84 o 
  -6   5   8        0.97        3.36      4.67 o 
  -5   5   8      132.62      163.17      9.50 o 
  -4   5   8        3.64        7.32      3.46 o 
  -3   5   8       95.82      104.23      6.13 o 
  -2   5   8       43.34       36.81      4.01 o 
  -1   5   8       99.73      106.55      5.09 o 
   0   5   8       35.78       27.73      2.09 o 
   1   5   8      100.14      117.53      5.44 o 
   2   5   8       43.37       41.75      3.99 o 
   3   5   8       90.86      110.13      5.83 o 
   4   5   8        3.40        1.92      3.30 o 
   5   5   8      129.67      140.26      8.54 o 
   6   5   8        1.13        1.39      4.41 o 
   7   5   8       19.09       20.40      4.62 o 
   8   5   8        7.32        9.64      4.35 o 
  -7   6   8        3.41       14.15      5.60 o 
  -6   6   8        7.79        6.31      5.12 o 
  -5   6   8       57.46       73.70      7.56 o 
  -4   6   8       48.19       51.72      5.82 o 
  -3   6   8      156.47      106.44      3.67 o 
  -2   6   8        7.48        8.79      3.12 o 
  -1   6   8       39.82       33.03      2.69 o 
   0   6   8       30.43       37.52      2.48 o 
   1   6   8       39.25       53.17      4.20 o 
   2   6   8        7.18        5.48      3.15 o 
   3   6   8      157.61      188.29      8.40 o 
   4   6   8       49.10       44.61      5.39 o 
   5   6   8       58.23       68.30      6.32 o 
   6   6   8        7.78        1.85      5.20 o 
   7   6   8        3.65        2.80      4.49 o 
  -7   7   8        1.71        1.04      5.17 o 
  -6   7   8        8.12        3.75      6.15 o 
  -5   7   8       14.89       22.59      4.93 o 
  -4   7   8        6.26       14.29      4.16 o 
  -3   7   8      146.06      115.01      3.97 o 
  -2   7   8       48.51       51.39      5.49 o 
  -1   7   8       80.76       65.88      3.07 o 
   0   7   8      131.65      135.34      4.71 o 
   1   7   8       81.89       92.15      5.63 o 
   2   7   8       48.93       50.58      5.10 o 
   3   7   8      142.20      184.86      8.22 o 
   4   7   8        6.57        0.95      3.80 o 
   5   7   8       15.40       18.79      4.75 o 
   6   7   8        7.91       10.39      4.14 o 
   7   7   8        1.61        1.21      4.35 o 
  -6   8   8        8.13       10.91      6.10 o 
  -5   8   8        6.21        4.81      4.76 o 
  -4   8   8        1.68        2.73      4.80 o 
  -3   8   8       13.81        4.20      4.28 o 
  -2   8   8       82.60       93.42      6.83 o 
  -1   8   8       36.95       50.96      6.15 o 
   0   8   8        8.80       11.24      2.49 o 
   1   8   8       38.06       43.21      5.26 o 
   2   8   8       84.98      109.68      6.80 o 
   3   8   8       13.40       15.10      4.59 o 
   4   8   8        1.51        0.34      3.65 o 
   5   8   8        6.50        5.07      4.27 o 
   6   8   8        8.29       19.25      4.02 o 
  -5   9   8        8.00        9.73      4.93 o 
  -4   9   8        2.11        1.22      4.98 o 
  -3   9   8       10.11        5.24      4.22 o 
  -2   9   8        2.14        1.02      3.89 o 
  -1   9   8       89.06       96.77      7.44 o 
   0   9   8      137.11      173.53      6.28 o 
   1   9   8       86.03      111.74      6.98 o 
   2   9   8        2.03        0.59      3.05 o 
   3   9   8       10.50        7.60      4.44 o 
   4   9   8        2.13        5.73      3.27 o 
   5   9   8        7.52        5.69      4.24 o 
   6   9   8        6.58       14.43      4.10 o 
  -4  10   8       19.96       32.47      6.11 o 
  -3  10   8        7.79        0.78      4.98 o 
  -2  10   8        6.11        8.71      4.53 o 
  -1  10   8        4.62        3.05      4.13 o 
   0  10   8        8.44        1.89      2.95 o 
   1  10   8        4.59        2.73      3.82 o 
   2  10   8        6.28        5.79      3.61 o 
   3  10   8        7.92       11.97      4.16 o 
   4  10   8       20.37       27.47      4.61 o 
  -3  11   8       10.80       19.80      4.88 o 
  -2  11   8       15.94       24.36      5.10 o 
  -1  11   8        9.96        7.10      4.12 o 
   0  11   8       20.59       28.41      3.99 o 
   1  11   8       10.34       11.91      3.62 o 
   2  11   8       15.99       20.11      4.24 o 
   3  11   8       10.34        8.16      3.67 o 
   1   0   9      314.19      341.89      7.90 o 
   2   0   9       17.03       22.10      2.70 o 
   3   0   9        3.34        0.94      2.04 o 
   4   0   9        5.23        2.54      2.43 o 
   5   0   9       44.62       40.58      3.80 o 
   6   0   9        8.70        5.80      3.03 o 
   7   0   9       15.35       14.73      3.21 o 
   8   0   9        0.84        2.22      2.46 o 
  -8   1   9        2.54        3.93      4.36 o 
  -7   1   9       15.94       17.52      5.09 o 
  -6   1   9        9.08        2.06      4.22 o 
  -5   1   9       88.73      115.60      6.81 o 
  -4   1   9       22.38       25.22      3.75 o 
  -3   1   9      120.05       91.64      2.03 o 
  -2   1   9      147.32      142.52      5.76 o 
  -1   1   9      193.00      192.80      5.93 o 
   0   1   9        8.67        8.86      1.30 o 
   1   1   9      189.81      188.28      5.61 o 
   2   1   9      147.14      146.70      5.75 o 
   3   1   9      116.55       88.73      2.05 o 
   4   1   9       21.73       22.51      3.26 o 
   5   1   9       91.70       82.47      5.83 o 
   6   1   9        8.94       10.99      2.83 o 
   7   1   9       15.13       12.81      3.21 o 
   8   1   9        2.51        1.30      2.69 o 
  -8   2   9        3.15        6.92      3.72 o 
  -7   2   9        0.40        3.31      4.20 o 
  -6   2   9        4.78        6.04      3.49 o 
  -5   2   9        4.02        8.54      3.24 o 
  -4   2   9       14.63       17.70      2.73 o 
  -3   2   9      236.86      182.42      1.81 o 
  -2   2   9       55.30       57.00      3.79 o 
  -1   2   9      174.41      160.28      5.34 o 
   0   2   9        6.16        2.70      1.18 o 
   1   2   9      170.87      158.41      5.14 o 
   2   2   9       55.05       51.06      3.56 o 
   3   2   9      238.67      231.74      7.55 o 
   4   2   9       14.84       16.86      3.27 o 
   5   2   9        4.16        9.19      2.82 o 
   6   2   9        4.65        5.60      2.56 o 
   7   2   9        0.45        0.83      3.06 o 
   8   2   9        3.11        0.00      2.88 o 
  -8   3   9       14.37        6.99      5.42 o 
  -7   3   9       10.83        5.63      3.71 o 
  -6   3   9        2.63        0.66      4.10 o 
  -5   3   9       25.44       28.03      4.10 o 
  -4   3   9      137.06      145.71      6.84 o 
  -3   3   9       35.59       31.81      3.59 o 
  -2   3   9        8.62        6.31      2.15 o 
  -1   3   9      122.37      117.96      1.40 o 
   0   3   9      199.87      182.57      3.92 o 
   1   3   9      130.00      114.59      4.73 o 
   2   3   9        9.18        9.15      2.42 o 
   3   3   9       33.59       37.02      3.88 o 
   4   3   9      135.74      149.46      6.86 o 
   5   3   9       25.98       28.01      4.00 o 
   6   3   9        2.37        2.28      3.27 o 
   7   3   9       10.85       14.69      3.82 o 
   8   3   9       14.45        3.56      3.56 o 
  -8   4   9        7.06        6.92      4.69 o 
  -7   4   9        1.27        6.00      3.86 o 
  -6   4   9       39.28       30.56      3.24 o 
  -5   4   9       38.54       28.01      3.17 o 
  -4   4   9        5.47       15.57      2.75 o 
  -3   4   9       45.72       47.03      4.24 o 
  -2   4   9      102.21       87.42      5.02 o 
  -1   4   9      109.59      111.14      4.91 o 
   0   4   9       49.66       47.38      2.36 o 
   1   4   9      109.68      107.89      4.70 o 
   2   4   9      101.26       95.93      4.91 o 
   3   4   9       44.46       50.98      4.56 o 
   4   4   9        5.78        2.73      3.29 o 
   5   4   9       37.88       38.36      4.97 o 
   6   4   9       39.22       38.77      5.20 o 
   7   4   9        1.39        1.93      3.87 o 
   8   4   9        7.12        5.70      3.47 o 
  -7   5   9        0.19        3.41      4.60 o 
  -6   5   9       14.40       20.59      4.75 o 
  -5   5   9        4.91        1.63      3.78 o 
  -4   5   9       41.56       44.04      5.36 o 
  -3   5   9       68.92       74.22      5.04 o 
  -2   5   9      144.69      163.18      6.60 o 
  -1   5   9       57.10       68.87      4.27 o 
   0   5   9      314.56      286.96      5.50 o 
   1   5   9       55.51       65.36      4.12 o 
   2   5   9      142.18      191.27      7.49 o 
   3   5   9       70.27       80.68      5.13 o 
   4   5   9       42.22       51.50      5.51 o 
   5   5   9        4.70        9.96      3.17 o 
   6   5   9       14.19       21.05      4.76 o 
   7   5   9        0.16        3.41      3.41 o 
  -7   6   9        1.21        3.60      4.44 o 
  -6   6   9        2.44        1.24      4.24 o 
  -5   6   9        2.16        1.82      3.65 o 
  -4   6   9        0.37        1.25      3.32 o 
  -3   6   9       75.91       96.03      6.09 o 
  -2   6   9       96.51      108.35      6.22 o 
  -1   6   9       51.31       39.00      3.99 o 
   0   6   9       22.44       33.68      2.68 o 
   1   6   9       51.78       41.77      4.05 o 
   2   6   9       98.03      123.41      6.58 o 
   3   6   9       74.61       91.49      6.27 o 
   4   6   9        0.43        6.22      3.12 o 
   5   6   9        2.35        0.00      3.56 o 
   6   6   9        2.59        3.84      3.81 o 
   7   6   9        1.26        1.81      3.62 o 
  -6   7   9       24.65       29.08      7.08 o 
  -5   7   9       23.14       41.72      5.66 o 
  -4   7   9        9.67       10.81      4.02 o 
  -3   7   9        4.69        3.07      3.67 o 
  -2   7   9       35.34       37.19      4.96 o 
  -1   7   9       30.62       33.48      4.05 o 
   0   7   9       29.03       30.40      3.33 o 
   1   7   9       30.07       38.55      3.97 o 
   2   7   9       35.84       45.76      4.83 o 
   3   7   9        4.48        1.73      3.50 o 
   4   7   9        8.86        8.57      3.84 o 
   5   7   9       23.51       37.83      5.00 o 
   6   7   9       24.57       29.06      5.19 o 
  -6   8   9       16.28       18.57      5.95 o 
  -5   8   9        4.16        8.70      5.00 o 
  -4   8   9       12.97       19.22      4.85 o 
  -3   8   9        9.81        9.14      4.58 o 
  -2   8   9        5.73        0.62      4.08 o 
  -1   8   9       57.62       68.57      6.16 o 
   0   8   9       10.82       12.55      2.53 o 
   1   8   9       56.94       61.25      5.37 o 
   2   8   9        5.38       12.06      3.37 o 
   3   8   9       10.21       12.36      3.99 o 
   4   8   9       12.53       15.58      4.03 o 
   5   8   9        4.20       13.74      4.10 o 
   6   8   9       16.30       12.05      5.03 o 
  -5   9   9        0.22        0.42      4.73 o 
  -4   9   9       16.20       27.59      6.01 o 
  -3   9   9       51.31       76.97      7.28 o 
  -2   9   9        6.16        1.67      4.67 o 
  -1   9   9       21.72       26.63      4.52 o 
   0   9   9        7.96       18.10      2.87 o 
   1   9   9       22.19       29.02      4.15 o 
   2   9   9        5.85        5.44      3.92 o 
   3   9   9       51.54       72.19      6.18 o 
   4   9   9       16.50       20.74      5.46 o 
   5   9   9        0.18        9.04      3.34 o 
  -4  10   9       15.63       20.82      5.15 o 
  -3  10   9        7.14       12.08      4.17 o 
  -2  10   9        3.70        1.74      4.06 o 
  -1  10   9        6.22       11.91      3.79 o 
   0  10   9        6.80        6.35      2.72 o 
   1  10   9        6.23        8.99      3.82 o 
   2  10   9        3.50        5.21      3.42 o 
   3  10   9        6.99       10.11      3.81 o 
   4  10   9       15.73       19.23      4.42 o 
  -2  11   9        2.18        1.81      3.83 o 
  -1  11   9        1.60        4.12      3.14 o 
   0  11   9        0.36        1.13      2.44 o 
   1  11   9        1.73        1.21      3.12 o 
   2  11   9        2.29        4.23      3.32 o 
   0   0  10       22.96       26.96      2.82 o 
   1   0  10        9.01        8.89      2.58 o 
   2   0  10      182.92      179.88      6.76 o 
   3   0  10       65.24       76.36      4.62 o 
   4   0  10        9.20       14.00      3.07 o 
   5   0  10       26.60       20.69      3.84 o 
   6   0  10       86.61       70.96      5.08 o 
   7   0  10        4.91        1.15      2.59 o 
   8   0  10        3.04        0.63      2.20 o 
  -8   1  10        4.59        1.97      4.26 o 
  -7   1  10        9.13       12.59      4.24 o 
  -6   1  10       42.88       46.95      5.90 o 
  -5   1  10       21.57       22.56      4.50 o 
  -4   1  10       51.21       61.22      5.14 o 
  -3   1  10       48.28       55.87      4.43 o 
  -2   1  10      108.13      130.88      5.59 o 
  -1   1  10       49.65       58.62      3.69 o 
   0   1  10       13.07       13.93      1.56 o 
   1   1  10       49.37       50.03      3.44 o 
   2   1  10      111.04      115.97      5.19 o 
   3   1  10       47.51       46.85      3.80 o 
   4   1  10       51.75       55.98      4.39 o 
   5   1  10       21.68       18.98      3.59 o 
   6   1  10       43.51       36.51      4.49 o 
   7   1  10        9.15        9.32      2.79 o 
   8   1  10        4.53        3.31      2.13 o 
  -8   2  10        0.21        2.47      3.11 o 
  -7   2  10        2.86        2.35      3.18 o 
  -6   2  10        0.42        0.31      3.60 o 
  -5   2  10        2.67        0.27      2.72 o 
  -4   2  10      116.52      109.04      5.79 o 
  -3   2  10      303.25      307.29      8.67 o 
  -2   2  10      426.11      417.31      9.42 o 
  -1   2  10       51.48       44.28      3.35 o 
   0   2  10      556.74      518.10      6.55 o 
   1   2  10       49.67       42.31      3.16 o 
   2   2  10      422.78      421.42      9.49 o 
   3   2  10      303.30      296.76      8.61 o 
   4   2  10      116.61      100.89      5.98 o 
   5   2  10        2.78        3.02      3.02 o 
   6   2  10        0.58        0.49      3.14 o 
   7   2  10        2.81        4.75      2.96 o 
   8   2  10        0.21        4.20      2.36 o 
  -8   3  10       11.12        9.96      4.03 o 
  -7   3  10        3.31       12.16      2.82 o 
  -6   3  10       34.31       35.33      4.46 o 
  -5   3  10      127.75      125.18      6.88 o 
  -4   3  10       20.32       24.01      2.98 o 
  -3   3  10       13.93       15.27      3.00 o 
  -2   3  10       44.38       41.59      3.52 o 
  -1   3  10       82.81       74.16      4.18 o 
   0   3  10        0.11        0.11      1.24 o 
   1   3  10       81.67       83.91      3.96 o 
   2   3  10       43.66       42.98      3.71 o 
   3   3  10       13.09       10.81      2.96 o 
   4   3  10       20.44       19.96      3.39 o 
   5   3  10      125.88      120.34      6.72 o 
   6   3  10       34.11       30.99      4.74 o 
   7   3  10        3.22        1.86      2.85 o 
   8   3  10       11.18        4.24      2.72 o 
  -7   4  10       11.62       11.26      4.30 o 
  -6   4  10       22.38       29.54      4.37 o 
  -5   4  10      122.43      126.15      7.14 o 
  -4   4  10       43.15       47.19      4.34 o 
  -3   4  10       21.34       21.39      3.14 o 
  -2   4  10        5.72        0.35      1.98 o 
  -1   4  10       27.16       25.84      2.80 o 
   0   4  10      206.94      198.62      7.19 o 
   1   4  10       29.88       25.34      2.54 o 
   2   4  10        5.84        9.00      2.42 o 
   3   4  10       19.56       17.51      3.15 o 
   4   4  10       42.24       54.97      4.75 o 
   5   4  10      120.87      139.70      7.02 o 
   6   4  10       22.58       24.96      4.07 o 
   7   4  10       12.09       12.73      3.23 o 
  -7   5  10        0.63        3.97      3.73 o 
  -6   5  10        8.11        6.03      4.19 o 
  -5   5  10       26.92       29.79      4.71 o 
  -4   5  10       11.85       10.16      3.74 o 
  -3   5  10      142.67      154.10      7.10 o 
  -2   5  10        1.73        1.21      1.97 o 
  -1   5  10       31.61       32.93      3.14 o 
   0   5  10        4.04        5.46      1.37 o 
   1   5  10       31.98       31.72      2.98 o 
   2   5  10        1.70        0.42      2.39 o 
   3   5  10      142.44      158.79      7.06 o 
   4   5  10       11.98        4.46      3.78 o 
   5   5  10       27.71       29.02      4.40 o 
   6   5  10        8.25        8.69      3.81 o 
   7   5  10        0.55        3.52      3.52 o 
  -6   6  10        2.02        2.86      3.79 o 
  -5   6  10        9.76       11.11      4.07 o 
  -4   6  10        3.14        8.11      3.30 o 
  -3   6  10       58.40       68.00      5.21 o 
  -2   6  10        9.71       11.36      3.27 o 
  -1   6  10      176.29      135.03      2.18 o 
   0   6  10       11.25       14.77      1.97 o 
   1   6  10      171.77      176.14      6.70 o 
   2   6  10       10.03       11.25      3.15 o 
   3   6  10       60.25       69.20      5.29 o 
   4   6  10        3.07        1.13      3.49 o 
   5   6  10       10.03        3.36      3.79 o 
   6   6  10        2.13        1.91      3.55 o 
   7   6  10       10.84        6.86      3.87 o 
  -6   7  10       15.21       23.11      5.09 o 
  -5   7  10       12.60       18.70      4.05 o 
  -4   7  10        1.31        0.00      3.43 o 
  -3   7  10        6.88       13.45      2.88 o 
  -2   7  10       13.76       18.03      3.49 o 
  -1   7  10       49.14       38.51      2.58 o 
   0   7  10        6.99        3.24      2.02 o 
   1   7  10       48.39       46.78      4.51 o 
   2   7  10       13.75       19.55      3.39 o 
   3   7  10        7.18        9.26      3.45 o 
   4   7  10        1.45        1.52      3.37 o 
   5   7  10       12.28       20.11      4.33 o 
   6   7  10       15.07       19.27      4.44 o 
  -5   8  10       10.83       18.88      4.58 o 
  -4   8  10        9.12       15.80      4.33 o 
  -3   8  10       19.84       24.49      4.66 o 
  -2   8  10        8.16        4.86      3.42 o 
  -1   8  10       39.73       47.59      4.94 o 
   0   8  10        1.32        2.12      1.96 o 
   1   8  10       41.53       54.98      4.52 o 
   2   8  10        8.05        8.29      3.57 o 
   3   8  10       19.05       23.38      3.99 o 
   4   8  10        9.03       10.04      3.64 o 
   5   8  10       11.21       14.98      4.34 o 
  -4   9  10       16.78       23.31      4.96 o 
  -3   9  10        7.13        6.69      4.19 o 
  -2   9  10       10.43        9.01      3.63 o 
  -1   9  10       11.14       11.27      3.49 o 
   0   9  10        2.16        0.16      2.07 o 
   1   9  10       11.08       13.03      3.82 o 
   2   9  10       10.51       14.44      3.84 o 
   3   9  10        7.13        8.52      3.77 o 
   4   9  10       16.91       14.82      4.29 o 
  -3  10  10       11.68        2.06      4.92 o 
  -2  10  10       11.22       12.69      4.17 o 
  -1  10  10        3.15        3.69      3.27 o 
   0  10  10        0.98        1.36      2.20 o 
   1  10  10        3.39        5.02      3.21 o 
   2  10  10       10.99       17.52      3.71 o 
   3  10  10       12.06       14.42      4.30 o 
   1   0  11      431.69      503.82     10.88 o 
   2   0  11      183.49      198.42      6.92 o 
   3   0  11       34.33       40.73      3.96 o 
   4   0  11       80.82       77.71      5.36 o 
   5   0  11       19.25       21.31      3.45 o 
   6   0  11       63.47       53.37      4.45 o 
   7   0  11        0.95        3.02      1.88 o 
  -7   1  11        0.75        0.00      3.21 o 
  -6   1  11       11.07       11.44      4.33 o 
  -5   1  11       19.41       33.80      4.37 o 
  -4   1  11       11.09       13.14      3.32 o 
  -3   1  11       31.18       32.37      4.04 o 
  -2   1  11       95.93      105.38      5.63 o 
  -1   1  11      400.78      450.62      9.86 o 
   0   1  11      265.05      277.79      7.28 o 
   1   1  11      405.42      419.08      9.24 o 
   2   1  11       96.59      100.16      5.04 o 
   3   1  11       29.46       27.26      3.48 o 
   4   1  11       10.96        6.84      2.82 o 
   5   1  11       19.74       20.01      3.25 o 
   6   1  11       10.80        9.43      2.74 o 
   7   1  11        0.81        1.87      2.13 o 
  -7   2  11        9.66        3.57      3.01 o 
  -6   2  11       14.66       17.96      3.33 o 
  -5   2  11        9.50        1.51      2.78 o 
  -4   2  11       86.85       94.59      5.76 o 
  -3   2  11       69.78       76.98      4.86 o 
  -2   2  11       15.15       16.19      2.86 o 
  -1   2  11      391.21      396.41      8.94 o 
   0   2  11      159.40      154.05      6.09 o 
   1   2  11      387.27      378.33      8.36 o 
   2   2  11       15.85       19.06      2.80 o 
   3   2  11       67.76       73.96      4.76 o 
   4   2  11       85.13       90.19      5.40 o 
   5   2  11       10.11       10.41      2.96 o 
   6   2  11       15.16       13.74      2.83 o 
   7   2  11        9.29        4.75      2.51 o 
  -7   3  11        4.43        1.13      3.38 o 
  -6   3  11        2.63        3.22      3.22 o 
  -5   3  11       17.72        0.98      3.02 o 
  -4   3  11       74.52       76.19      5.10 o 
  -3   3  11      177.41      176.03      7.01 o 
  -2   3  11      104.07      103.83      5.06 o 
  -1   3  11       37.30       44.27      3.35 o 
   0   3  11       76.74       84.50      3.01 o 
   1   3  11       39.33       42.24      3.12 o 
   2   3  11      103.40      104.52      5.32 o 
   3   3  11      179.17      188.63      7.04 o 
   4   3  11       75.05       80.00      5.23 o 
   5   3  11       17.98       18.87      3.42 o 
   6   3  11        2.66        0.95      3.04 o 
   7   3  11        4.36        8.16      2.30 o 
  -7   4  11        8.87       12.85      3.53 o 
  -6   4  11       13.34       10.37      3.63 o 
  -5   4  11        2.63        0.00      2.86 o 
  -4   4  11        1.46        3.34      2.74 o 
  -3   4  11      170.78      191.22      7.00 o 
  -2   4  11      249.99      232.62      7.51 o 
  -1   4  11       36.07       34.31      3.12 o 
   0   4  11       13.43       12.82      1.52 o 
   1   4  11       37.40       31.49      2.90 o 
   2   4  11      252.46      269.40      7.93 o 
   3   4  11      168.89      179.88      7.27 o 
   4   4  11        1.10        1.58      2.65 o 
   5   4  11        2.84        4.36      2.86 o 
   6   4  11       13.37        4.96      3.51 o 
   7   4  11        9.07        6.21      2.77 o 
  -6   5  11       23.13       25.14      4.35 o 
  -5   5  11       26.47       22.23      2.92 o 
  -4   5  11        9.55       12.39      3.29 o 
  -3   5  11       34.54       32.81      3.64 o 
  -2   5  11       22.99       38.51      3.37 o 
  -1   5  11       93.33       94.82      4.92 o 
   0   5  11       36.60       33.32      2.23 o 
   1   5  11       91.04       78.11      4.35 o 
   2   5  11       23.09       29.02      3.49 o 
   3   5  11       35.61       40.15      4.30 o 
   4   5  11        9.82       11.72      3.12 o 
   5   5  11       26.64       27.63      4.18 o 
   6   5  11       23.41       20.16      3.38 o 
  -6   6  11        6.32        5.13      3.95 o 
  -5   6  11       25.81       21.96      3.09 o 
  -4   6  11       55.30       77.36      5.75 o 
  -3   6  11       14.81       12.67      3.44 o 
  -2   6  11       26.31       24.83      3.47 o 
  -1   6  11       42.98       40.79      3.84 o 
   0   6  11      167.68      182.55      4.81 o 
   1   6  11       43.07       42.02      3.80 o 
   2   6  11       24.49       18.11      3.49 o 
   3   6  11       14.90       20.18      3.08 o 
   4   6  11       55.97       66.49      5.54 o 
   5   6  11       25.80       31.86      4.88 o 
   6   6  11        6.03        6.01      3.25 o 
  -5   7  11       11.14        1.21      3.41 o 
  -4   7  11        1.21        0.29      2.84 o 
  -3   7  11        1.94        2.58      2.65 o 
  -2   7  11       19.04       18.60      3.42 o 
  -1   7  11       62.19       67.00      4.72 o 
   0   7  11       19.28       20.99      2.17 o 
   1   7  11       63.28       74.61      4.59 o 
   2   7  11       19.33       21.05      3.77 o 
   3   7  11        2.04        3.89      2.82 o 
   4   7  11        1.26        2.73      3.24 o 
   5   7  11       11.21       17.21      3.61 o 
  -4   8  11        5.92        6.28      3.90 o 
  -3   8  11        4.24        7.52      3.02 o 
  -2   8  11       21.83       29.62      3.99 o 
  -1   8  11       24.61       23.24      4.16 o 
   0   8  11        3.47        4.88      4.19 o 
   1   8  11       25.29       31.84      3.74 o 
   2   8  11       22.33       22.83      3.74 o 
   3   8  11        4.61        1.10      3.37 o 
   4   8  11        6.08        8.72      3.08 o 
   5   8  11        0.29        2.85      2.85 o 
  -3   9  11        1.17        8.79      2.95 o 
  -2   9  11        4.43        0.56      3.19 o 
  -1   9  11        4.57        8.25      3.19 o 
   0   9  11       18.78       26.68      2.64 o 
   1   9  11        4.59       10.86      2.75 o 
   2   9  11        4.26        1.05      3.24 o 
   3   9  11        1.17        6.85      2.79 o 
  -1  10  11        6.98       13.74      2.92 o 
   0  10  11        3.09        3.66      2.01 o 
   1  10  11        6.71       11.02      3.03 o 
   0   0  12      109.43      141.92      6.32 o 
   1   0  12      204.68      245.91      8.19 o 
   2   0  12       75.90       80.08      5.00 o 
   3   0  12       39.60       42.71      4.07 o 
   4   0  12        4.65        1.63      2.65 o 
   5   0  12       21.58       22.27      2.99 o 
   6   0  12        0.31        1.90      1.79 o 
   7   0  12        0.12        0.50      1.71 o 
  -7   1  12        1.18        2.40      2.48 o 
  -6   1  12       19.64       26.61      4.15 o 
  -5   1  12       19.16       13.32      4.20 o 
  -4   1  12       67.70       91.80      5.79 o 
  -3   1  12      102.29      121.36      2.74 o 
  -2   1  12        5.51        9.87      2.95 o 
  -1   1  12      175.02      211.40      7.40 o 
   0   1  12      244.45      273.22      5.52 o 
   1   1  12      177.50      200.60      6.70 o 
   2   1  12        5.73        3.20      2.73 o 
   3   1  12      103.69      102.56      5.31 o 
   4   1  12       70.09       77.68      4.59 o 
   5   1  12       19.38       13.78      3.01 o 
   6   1  12       19.51       16.85      2.89 o 
   7   1  12        1.11        2.05      1.82 o 
  -7   2  12        3.00        0.78      2.65 o 
  -6   2  12       10.28        8.45      3.28 o 
  -5   2  12       11.40       11.13      2.93 o 
  -4   2  12      144.13      154.07      6.81 o 
  -3   2  12      125.51      137.21      6.37 o 
  -2   2  12       77.78       67.94      4.65 o 
  -1   2  12      124.39      139.60      5.53 o 
   0   2  12       25.13       24.04      3.47 o 
   1   2  12      125.66      119.36      5.07 o 
   2   2  12       77.83       79.69      4.58 o 
   3   2  12      124.61      137.15      5.86 o 
   4   2  12      144.23      138.92      6.23 o 
   5   2  12       11.13        7.86      2.59 o 
   6   2  12       10.32        0.20      2.40 o 
   7   2  12        3.00        0.54      2.05 o 
  -6   3  12        2.23        3.56      2.30 o 
  -5   3  12       18.02       18.72      3.44 o 
  -4   3  12        9.98        7.89      3.07 o 
  -3   3  12       48.80       46.03      4.01 o 
  -2   3  12      326.92      255.91      2.39 o 
  -1   3  12      116.02      113.03      5.06 o 
   0   3  12       23.71       16.16      3.53 o 
   1   3  12      112.36      110.07      4.68 o 
   2   3  12      326.51      322.67      8.41 o 
   3   3  12       50.95       42.23      3.88 o 
   4   3  12        9.89        9.68      2.75 o 
   5   3  12       18.36       13.46      3.35 o 
   6   3  12        2.47        0.20      2.26 o 
   7   3  12        7.46        5.14      2.08 o 
  -6   4  12        6.12        1.87      3.09 o 
  -5   4  12       44.84       35.67      4.25 o 
  -4   4  12      126.45      112.07      6.15 o 
  -3   4  12       13.33       15.64      2.90 o 
  -2   4  12       58.86       47.30      2.16 o 
  -1   4  12       14.74       10.35      2.37 o 
   0   4  12        3.38        3.47      1.20 o 
   1   4  12       14.28       14.27      2.02 o 
   2   4  12       58.40       62.38      4.15 o 
   3   4  12       13.91       19.88      3.18 o 
   4   4  12      127.57      130.67      6.23 o 
   5   4  12       44.31       36.35      4.29 o 
   6   4  12        6.01        2.95      2.65 o 
  -6   5  12        3.52        4.73      2.80 o 
  -5   5  12       27.58       27.44      3.80 o 
  -4   5  12       11.40       12.61      2.82 o 
  -3   5  12        5.18        3.93      2.61 o 
  -2   5  12       32.58       25.57      2.02 o 
  -1   5  12       34.74       27.91      3.01 o 
   0   5  12       78.36       70.07      2.76 o 
   1   5  12       36.16       29.30      2.91 o 
   2   5  12       33.38       35.77      3.47 o 
   3   5  12        5.37        8.28      2.37 o 
   4   5  12       11.28       10.52      2.83 o 
   5   5  12       28.40       26.46      3.82 o 
   6   5  12        3.61        1.30      2.65 o 
  -5   6  12        3.49        5.95      2.86 o 
  -4   6  12        9.57        8.11      3.13 o 
  -3   6  12        1.69        1.46      2.30 o 
  -2   6  12        7.29        2.32      2.40 o 
  -1   6  12       12.53       15.46      2.17 o 
   0   6  12        5.05        4.30      2.56 o 
   1   6  12       12.62        6.34      2.31 o 
   2   6  12        7.67       10.42      2.40 o 
   3   6  12        1.77        3.71      2.39 o 
   4   6  12        9.17        9.85      2.77 o 
   5   6  12        3.41        3.95      2.65 o 
  -4   7  12       19.16       19.97      3.82 o 
  -3   7  12       11.73       13.20      3.09 o 
  -2   7  12        2.73        2.91      2.06 o 
  -1   7  12       11.43       20.82      2.90 o 
   0   7  12        0.13        0.38      1.93 o 
   1   7  12       11.31       14.55      2.51 o 
   2   7  12        2.65        4.04      2.27 o 
   3   7  12       11.55        2.27      2.53 o 
   4   7  12       19.29       26.51      3.57 o 
   5   7  12        8.45        4.72      3.01 o 
  -3   8  12        0.67        2.82      2.23 o 
  -2   8  12       26.10       26.89      3.57 o 
  -1   8  12        3.53        4.16      2.24 o 
   0   8  12        0.06        1.90      1.39 o 
   1   8  12        3.56        1.91      2.14 o 
   2   8  12       26.12       27.18      3.26 o 
   3   8  12        0.63        2.80      2.69 o 
   4   8  12        3.17        4.77      2.57 o 
  -2   9  12        5.13        9.73      2.60 o 
  -1   9  12        2.15        7.45      2.19 o 
   0   9  12        3.47        3.54      1.64 o 
   1   9  12        2.06        2.61      2.27 o 
   2   9  12        5.02        5.60      2.69 o 
   1   0  13       44.46       44.10      4.36 o 
   2   0  13        4.05        2.25      2.30 o 
   3   0  13       71.70       79.14      2.13 o 
   4   0  13       38.70       30.37      3.32 o 
   5   0  13        2.64        4.43      1.80 o 
   6   0  13        0.70        0.15      1.50 o 
  -6   1  13        0.78        3.39      3.39 o 
  -5   1  13        3.52        5.93      2.73 o 
  -4   1  13       12.64       23.44      3.45 o 
  -3   1  13        5.37        0.67      2.46 o 
  -2   1  13      202.56      263.14      8.45 o 
  -1   1  13      110.13      130.13      5.89 o 
   0   1  13      169.01      200.85      4.79 o 
   1   1  13      113.14      105.17      5.24 o 
   2   1  13      202.99      213.76      6.98 o 
   3   1  13        5.39        0.90      2.21 o 
   4   1  13       12.65       10.13      2.82 o 
   5   1  13        3.26        1.05      2.09 o 
   6   1  13        0.82        3.32      1.53 o 
  -6   2  13        4.02        0.68      2.78 o 
  -5   2  13       34.89       37.36      3.78 o 
  -4   2  13        3.46        3.80      2.54 o 
  -3   2  13       10.36        2.95      1.97 o 
  -2   2  13        7.69        2.73      2.42 o 
  -1   2  13       12.48       18.38      2.53 o 
   0   2  13       11.32       12.10      2.62 o 
   1   2  13       13.57       17.16      2.48 o 
   2   2  13        7.46        5.58      2.00 o 
   3   2  13       10.53        5.39      1.87 o 
   4   2  13        3.68        3.92      2.03 o 
   5   2  13       34.64       27.19      3.08 o 
   6   2  13        3.95        1.75      1.51 o 
  -6   3  13        5.35        4.45      2.36 o 
  -5   3  13        1.21        3.44      1.78 o 
  -4   3  13       16.38       23.41      2.73 o 
  -3   3  13       30.29       25.41      2.17 o 
  -2   3  13        7.83        8.75      2.17 o 
  -1   3  13        7.86        5.96      2.01 o 
   0   3  13       31.84       36.02      3.43 o 
   1   3  13        7.66        5.44      1.87 o 
   2   3  13        8.45        7.09      2.14 o 
   3   3  13       30.77       28.48      2.97 o 
   4   3  13       16.85       14.87      2.71 o 
   5   3  13        1.27        0.71      2.00 o 
   6   3  13        5.63        3.74      1.95 o 
  -5   4  13        7.15        2.31      2.41 o 
  -4   4  13        2.37        4.09      2.03 o 
  -3   4  13        3.35        0.35      1.91 o 
  -2   4  13       31.67       32.19      2.93 o 
  -1   4  13       16.66       16.07      2.14 o 
   0   4  13        9.16        5.67      1.34 o 
   1   4  13       17.58       12.23      2.09 o 
   2   4  13       31.37       32.70      3.19 o 
   3   4  13        3.26        1.96      1.97 o 
   4   4  13        2.58        3.47      2.06 o 
   5   4  13        7.44        6.83      2.30 o 
  -5   5  13       25.42       25.73      3.05 o 
  -4   5  13        2.82        4.82      2.38 o 
  -3   5  13       19.76        3.00      1.72 o 
  -2   5  13        0.61        0.16      1.80 o 
  -1   5  13       14.08       12.08      2.22 o 
   0   5  13       68.34       60.44      2.60 o 
   1   5  13       14.07        8.99      2.08 o 
   2   5  13        0.83        1.35      1.96 o 
   3   5  13       19.70       20.86      2.88 o 
   4   5  13        3.00        3.93      2.17 o 
   5   5  13       25.29       24.55      3.02 o 
  -4   6  13       17.53       16.59      3.02 o 
  -3   6  13       12.41       11.20      2.31 o 
  -2   6  13       10.54        9.21      2.47 o 
  -1   6  13       22.29       20.24      2.72 o 
   0   6  13       30.06       28.81      1.93 o 
   1   6  13       21.72       18.03      2.32 o 
   2   6  13       11.09        9.70      2.26 o 
   3   6  13       12.68       10.63      2.61 o 
   4   6  13       17.19       25.16      2.84 o 
  -3   7  13        2.81        5.77      1.95 o 
  -2   7  13       11.48       12.59      2.56 o 
  -1   7  13        5.04        7.71      1.87 o 
   0   7  13        0.42        0.45      1.14 o 
   1   7  13        5.11        8.00      1.97 o 
   2   7  13       11.42       15.35      2.40 o 
   3   7  13        2.69        3.60      2.14 o 
   4   7  13        1.77        0.57      2.27 o 
  -2   8  13       12.60        7.68      2.28 o 
  -1   8  13        0.63        0.18      1.71 o 
   0   8  13        0.17        0.20      1.13 o 
   1   8  13        0.67        0.00      1.60 o 
   2   8  13       12.68        8.33      2.46 o 
   0   0  14       52.66       39.80      5.45 o 
   1   0  14        9.02        8.06      2.44 o 
   2   0  14        1.03        5.00      1.79 o 
   3   0  14       31.32       36.71      3.07 o 
   4   0  14        5.08        7.10      1.94 o 
   5   0  14        1.14        2.45      1.54 o 
  -5   1  14        8.85        8.59      2.94 o 
  -4   1  14        0.99        3.57      2.23 o 
  -3   1  14       38.86       47.67      4.02 o 
  -2   1  14        3.54        0.00      2.35 o 
  -1   1  14        5.84        4.08      2.27 o 
   0   1  14        1.35        1.13      1.39 o 
   1   1  14        5.84        7.45      2.21 o 
   2   1  14        3.56        4.26      1.88 o 
   3   1  14       39.11       36.61      2.90 o 
   4   1  14        1.02        0.77      1.55 o 
   5   1  14        8.80        4.54      1.84 o 
  -5   2  14        3.33        3.47      2.22 o 
  -4   2  14       13.60       13.03      2.79 o 
  -3   2  14       36.28       40.70      3.37 o 
  -2   2  14       11.48       18.59      2.32 o 
  -1   2  14       27.25       32.90      2.79 o 
   0   2  14        1.06        0.19      1.54 o 
   1   2  14       28.06       24.58      2.59 o 
   2   2  14       11.87       13.62      2.25 o 
   3   2  14       35.43       33.02      2.73 o 
   4   2  14       13.67       15.41      2.09 o 
   5   2  14        3.28        4.21      1.49 o 
  -5   3  14       11.02        7.73      2.07 o 
  -4   3  14        2.41        2.75      1.78 o 
  -3   3  14       15.35       15.62      2.43 o 
  -2   3  14        8.06       10.41      2.16 o 
  -1   3  14        2.32        2.09      1.72 o 
   0   3  14       36.78       42.57      2.50 o 
   1   3  14        2.38        0.93      1.46 o 
   2   3  14        7.96        6.01      1.85 o 
   3   3  14       15.40       10.21      2.18 o 
   4   3  14        2.44        1.94      1.76 o 
   5   3  14       11.13        8.37      1.77 o 
  -5   4  14        0.09        0.79      1.45 o 
  -4   4  14        3.29        3.84      1.76 o 
  -3   4  14       17.78       15.76      2.28 o 
  -2   4  14        3.88        2.83      1.59 o 
  -1   4  14       49.42       43.43      3.10 o 
   0   4  14        0.81        0.88      1.13 o 
   1   4  14       48.34       39.23      2.83 o 
   2   4  14        3.54        4.92      1.61 o 
   3   4  14       18.24       16.57      2.40 o 
   4   4  14        3.22        5.94      1.53 o 
   5   4  14        0.07        1.62      1.62 o 
  -4   5  14        2.63        3.68      1.81 o 
  -3   5  14        1.19        1.66      1.55 o 
  -2   5  14        0.71        0.44      1.69 o 
  -1   5  14       10.79        1.38      1.48 o 
   0   5  14        2.31        1.13      1.00 o 
   1   5  14       10.84        9.90      1.75 o 
   2   5  14        0.75        1.72      1.72 o 
   3   5  14        1.20        0.29      1.62 o 
   4   5  14        2.47        3.57      1.63 o 
  -3   6  14       12.56        9.21      2.00 o 
  -2   6  14        0.99        1.53      1.53 o 
  -1   6  14       16.52       14.83      2.18 o 
   0   6  14        1.26        1.72      1.05 o 
   1   6  14       16.66       15.75      1.75 o 
   2   6  14        0.93        1.73      1.73 o 
   3   6  14       12.60       11.89      2.10 o 
  -2   7  14        6.19        2.86      1.76 o 
  -1   7  14        3.44        4.53      1.37 o 
   0   7  14        0.13        0.78      0.93 o 
   1   7  14        3.50        1.25      1.46 o 
   2   7  14        6.19        2.37      1.71 o 
   1   0  15        0.48        4.35      1.65 o 
   2   0  15        0.06        0.14      1.58 o 
   3   0  15        0.05        0.42      1.51 o 
   4   0  15        0.63        1.77      1.28 o 
  -4   1  15        7.84        6.92      2.10 o 
  -3   1  15        5.68        5.58      2.23 o 
  -2   1  15       23.35       26.05      3.19 o 
  -1   1  15       29.47       35.67      3.17 o 
   0   1  15        8.95        8.84      1.48 o 
   1   1  15       30.38       31.27      2.89 o 
   2   1  15       23.49       18.67      2.40 o 
   3   1  15        5.47        2.89      1.64 o 
   4   1  15        7.68        4.34      1.46 o 
  -4   2  15        1.65        1.60      1.51 o 
  -3   2  15        1.38        1.89      1.89 o 
  -2   2  15        7.78        9.76      2.14 o 
  -1   2  15        1.63        0.59      1.55 o 
   0   2  15        2.26        4.41      1.04 o 
   1   2  15        1.48        0.38      1.39 o 
   2   2  15        7.60        5.10      1.55 o 
   3   2  15        1.48        0.25      1.27 o 
   4   2  15        1.62        1.16      1.30 o 
  -4   3  15        2.82        1.13      1.74 o 
  -3   3  15        9.88        8.53      1.94 o 
  -2   3  15        0.17        1.39      1.40 o 
  -1   3  15        6.90        5.94      1.67 o 
   0   3  15        1.14        2.43      1.99 o 
   1   3  15        6.83        5.72      1.49 o 
   2   3  15        0.13        0.24      1.39 o 
   3   3  15        9.78        7.65      1.39 o 
   4   3  15        2.89        2.82      1.21 o 
  -3   4  15        1.08        1.42      1.45 o 
  -2   4  15        5.90        3.04      1.58 o 
  -1   4  15        0.05        2.32      1.16 o 
   0   4  15        0.11        0.88      0.88 o 
   1   4  15        0.05        0.11      1.15 o 
   2   4  15        6.02        5.50      1.26 o 
   3   4  15        1.10        0.12      1.33 o 
  -3   5  15        2.65        1.56      1.51 o 
  -2   5  15        2.41        3.81      1.39 o 
  -1   5  15        6.27        4.70      1.29 o 
   0   5  15       14.41       16.26      1.35 o 
   1   5  15        6.37        3.71      1.31 o 
   2   5  15        2.56        2.82      1.04 o 
   3   5  15        2.74        3.68      1.21 o 
  -1   6  15       14.66       15.87      1.76 o 
   0   6  15        1.50        0.64      0.83 o 
   1   6  15       14.63       12.09      1.51 o 
   0   0  16        0.16        1.33      1.76 o 
   1   0  16        1.77        1.06      1.57 o 
   2   0  16        1.16        1.03      1.13 o 
   3   0  16        0.02        0.91      1.09 o 
  -3   1  16        3.78        4.89      1.75 o 
  -2   1  16        6.07        6.85      1.68 o 
  -1   1  16        0.48        0.00      1.47 o 
   0   1  16       22.36       24.24      1.60 o 
   1   1  16        0.52        0.94      1.25 o 
   2   1  16        6.06        6.96      1.40 o 
   3   1  16        3.79        2.28      1.23 o 
  -3   2  16        4.11        2.84      1.51 o 
  -2   2  16        4.49        7.43      1.55 o 
  -1   2  16        3.27        4.91      1.20 o 
   0   2  16        1.37        1.37      0.96 o 
   1   2  16        3.30        3.60      1.30 o 
   2   2  16        4.53        3.91      1.19 o 
   3   2  16        4.08        3.91      1.01 o 
  -2   3  16        1.95        3.16      1.41 o 
  -1   3  16        5.65        0.42      1.13 o 
   0   3  16        0.03        0.08      2.14 o 
   1   3  16        5.66        4.87      1.14 o 
   2   3  16        2.05        1.20      0.88 o 
  -1   4  16        2.91        3.04      1.19 o 
   0   4  16        0.70        0.52      1.17 o 
   1   4  16        2.93        1.91      0.97 o 
   1   0  17        0.42        1.25      0.83 o 
   0   1  17        2.30        3.10      0.71 o 
                                                 
